# Supplementary material for: Association between appendicular lean mass and chronic obstructive pulmonary disease: epidemiological cross-sectional study and bidirectional Mendelian randomization analysis
Source: Front Nutr. 2023 Jun 29;10:1159949. doi: 10.3389/fnut.2023.1159949 (PMC10338881; doi:10.3389/fnut.2023.1159949)
Supplement: Supplementary file 2 [file Data_Sheet_2.ZIP]

Archive with 13 entries (13 files):
- Supplementary Table 3.csv
- Supplementary Table 4.csv
- Supplementary Table 5.csv
- Supplementary Table 6.csv
- Supplementary Table 7.csv
- Supplementary Table 8.csv
- Supplementary Figure 1.jpg
- Supplementary Figure 2.jpg
- Supplementary Figure 3.pdf
- Supplementary Figure 4.pdf
- Supplementary Figure 5.jpg
- Supplementary Table 1.csv
- Supplementary Table 2.csv
