# Supplementary material for: Association between appendicular lean mass and chronic obstructive pulmonary disease: epidemiological cross-sectional study and bidirectional Mendelian randomization analysis
Source: Front Nutr. 2023 Jun 29;10:1159949. doi: 10.3389/fnut.2023.1159949 (PMC10338881; doi:10.3389/fnut.2023.1159949)
Supplement: Supplementary file 2 [file Data_Sheet_2.ZIP › Supplementary Table 3.csv]

SNP	effect_allele.exposure	other_allele.exposure	effect_allele.outcome	other_allele.outcome	R?	F	beta.exposure	beta.outcome	eaf.exposure	eaf.outcome	se.outcome	samplesize.outcome	pval.outcome	pval.exposure	se.exposure	samplesize.exposure
rs10019221	T	G	T	G	4.55E-05	20.48910494	-0.0124	-0.0045	0.5974	0.6352	0.0193	NA	0.8138	1.22E-10	0.0019	450243
rs1005723	T	C	T	C	3.09E-05	13.89648566	0.0161	0.0043	0.1908	0.2285	0.022	NA	0.8444	1.79E-11	0.0024	450243
rs10107388	C	T	C	T	6.54E-05	29.43711809	-0.0159	-0.0137	0.3691	0.3606	0.0194	NA	0.4787	6.95E-16	0.002	450243
rs10123619	G	A	G	A	2.55E-05	11.47982142	-0.0171	-0.0069	0.8425	0.8259	0.0245	NA	0.776499	4.05E-11	0.0026	450243
rs10128781	C	T	C	T	6.08E-05	27.3876556	0.0172	-0.0464	0.2858	0.2942	0.0204	NA	0.0225502	1.69E-16	0.0021	450243
rs1014526	T	C	T	C	5.05E-05	22.74823403	0.0138	-0.0184	0.3946	0.4741	0.0187	NA	0.3253	1.87E-12	0.002	450243
rs10171272	A	C	A	C	4.34E-05	19.54990112	0.0136	0.0309	0.3035	0.2039	0.0231	NA	0.1804	2.87E-11	0.002	450243
rs1056747	G	A	G	A	7.16E-05	32.24000299	-0.0155	0.0052	0.4117	0.4292	0.0188	NA	0.783599	8.05E-16	0.0019	450243
rs10776560	T	C	T	C	7.58E-05	34.14229226	-0.0157	0.0206	0.4995	0.3687	0.0192	NA	0.2851	7.88E-17	0.0019	450243
rs10815274	C	A	C	A	4.69E-05	21.13387352	0.0124	-0.0019	0.4562	0.5114	0.0185	NA	0.9191	6.46E-11	0.0019	450243
rs10858246	C	G	C	G	8.52E-05	38.34870433	-0.0188	-0.0225	0.3183	0.3224	0.0199	NA	0.2577	2.35E-20	0.002	450243
rs10881582	A	G	A	G	3.80E-05	17.12719419	-0.0151	0.0161	0.2388	0.2408	0.0217	NA	0.4591	1.26E-11	0.0022	450243
rs10922476	G	A	G	A	7.77E-05	35.00205713	0.016	0.0053	0.5568	0.6686	0.0197	NA	0.7861	1.78E-17	0.0019	450243
rs10993916	C	T	C	T	4.65E-05	20.94483937	-0.0148	0.0256	0.3021	0.3641	0.0193	NA	0.1834	7.80E-13	0.0021	450243
rs11009928	G	A	G	A	3.82E-05	17.18235847	-0.0148	-0.0314	0.2547	0.1884	0.0237	NA	0.1859	1.04E-11	0.0022	450243
rs11049704	G	C	G	C	6.99E-05	31.4636454	-0.0183	-0.0088	0.293	0.2572	0.0212	NA	0.6766	1.10E-18	0.0021	450243
rs11191208	A	G	A	G	2.72E-05	12.25944845	0.0147	0.0026	0.2057	0.2103	0.023	NA	0.9108	3.69E-10	0.0024	450243
rs11198591	A	G	A	G	5.66E-05	25.48460051	0.0148	-0.0071	0.3684	0.3502	0.0194	NA	0.7147	4.91E-14	0.002	450243
rs11210229	G	A	G	A	4.54E-05	20.46117134	0.0125	-0.0186	0.6168	0.6261	0.0191	NA	0.3302	8.21E-11	0.0019	450243
rs112369231	C	T	C	T	6.43E-05	28.94061491	0.0181	1.00E-04	0.265	0.2981	0.0204	NA	0.9949	2.63E-17	0.0021	450243
rs113289555	T	G	T	G	6.37E-05	28.6995257	-0.0206	-0.037	0.2333	0.2026	0.0232	NA	0.1115	7.33E-20	0.0023	450243
rs113671109	C	T	C	T	3.24E-05	14.59776193	-0.015	-0.0096	0.22	0.25	0.0215	NA	0.655399	4.23E-11	0.0023	450243
rs113744258	G	T	G	T	0.000755859	340.5761046	-0.0496	0.0238	0.5176	0.4911	0.0186	NA	0.2008	4.99E-151	0.0019	450243
rs115105539	C	G	C	G	5.27E-05	23.72093868	0.0231	0.0014	0.1667	0.1384	0.027	NA	0.9579	7.83E-20	0.0025	450243
rs11605297	A	G	A	G	3.49E-05	15.73240658	0.0146	-0.0166	0.2328	0.2667	0.0214	NA	0.4374	8.03E-11	0.0022	450243
rs116092985	G	A	G	A	5.68E-05	25.58253751	-0.0401	0.0396	0.0958	0.06947	0.0369	NA	0.283	1.17E-34	0.0033	450243
rs11633371	T	G	T	G	0.000143204	64.48548265	0.0216	-0.0437	0.4764	0.59	0.0189	NA	0.02069	7.49E-30	0.0019	450243
rs116657802	C	T	C	T	0.00027757	125.0078929	0.034	-0.0161	0.3162	0.3283	0.0197	NA	0.4137	2.32E-63	0.002	450243
rs11670553	T	C	T	C	6.45E-05	29.05781967	-0.0179	-0.0205	0.2763	0.2183	0.0224	NA	0.3604	4.35E-17	0.0021	450243
rs11672848	T	C	T	C	8.97E-05	40.40541034	-0.0171	0.009	0.5246	0.4965	0.0185	NA	0.6261	7.73E-19	0.0019	450243
rs11720869	A	G	A	G	4.89E-05	22.02654713	0.0141	0.0019	0.6686	0.5755	0.0188	NA	0.9185	2.54E-12	0.002	450243
rs12344515	T	C	T	C	4.45E-05	20.03777675	-0.0163	-0.0268	0.2402	0.2101	0.0228	NA	0.2397	2.28E-13	0.0022	450243
rs12351226	T	C	T	C	4.79E-05	21.57920066	0.0218	0.0241	0.1712	0.1065	0.0301	NA	0.423	9.13E-18	0.0025	450243
rs12512942	A	G	A	G	6.73E-05	30.32241932	-0.0162	-0.0185	0.6376	0.5833	0.0188	NA	0.3262	1.58E-16	0.002	450243
rs12595051	A	G	A	G	6.51E-05	29.30279761	0.0179	0.0144	0.2801	0.2884	0.0204	NA	0.4804	2.84E-17	0.0021	450243
rs12904298	G	A	G	A	3.29E-05	14.82726024	-0.0152	0.0053	0.7833	0.687	0.02	NA	0.79	4.49E-11	0.0023	450243
rs12943867	A	G	A	G	8.40E-05	37.80883564	0.0184	-0.0256	0.3367	0.3717	0.0194	NA	0.1865	7.57E-20	0.002	450243
rs13037813	C	T	C	T	0.000142367	64.10876368	0.0292	0.0245	0.2391	0.2226	0.0222	NA	0.2694	1.71E-39	0.0022	450243
rs13109280	G	A	G	A	4.27E-05	19.20567421	0.0131	-0.043	0.6618	0.6439	0.0195	NA	0.0269401	9.15E-11	0.002	450243
rs13170063	A	G	A	G	6.87E-05	30.91623695	-0.0152	-0.0061	0.5921	0.6543	0.0196	NA	0.7538	4.11E-15	0.0019	450243
rs13209685	T	G	T	G	6.76E-05	30.41921149	0.0277	-0.0373	0.1594	0.206	0.023	NA	0.105	7.49E-27	0.0026	450243
rs1330826	C	G	C	G	3.86E-05	17.40019449	0.0162	0.0134	0.2268	0.249	0.0215	NA	0.5321	1.04E-12	0.0023	450243
rs1341215	A	G	A	G	3.79E-05	17.05234605	0.0229	0.0127	0.1374	0.1798	0.0241	NA	0.5993	6.32E-17	0.0027	450243
rs1405227	A	G	A	G	4.00E-05	18.00629446	0.0129	0.0054	0.3167	0.3692	0.0192	NA	0.777401	1.57E-10	0.002	450243
rs143554698	T	C	T	C	4.87E-05	21.93525335	-0.0257	0.001	0.1409	0.1057	0.0303	NA	0.9744	3.39E-21	0.0027	450243
rs1436164	T	C	T	C	5.87E-05	26.41159691	-0.0139	0.0085	0.5572	0.6316	0.0191	NA	0.656299	1.83E-13	0.0019	450243
rs1527067	G	T	G	T	3.90E-05	17.57814705	-0.0122	0.0028	0.3825	0.4861	0.0187	NA	0.8814	4.19E-10	0.002	450243
rs165849	A	G	A	G	5.24E-05	23.58745715	0.0157	0.0106	0.6975	0.6717	0.0198	NA	0.5928	4.57E-14	0.0021	450243
rs17278379	C	T	C	T	2.93E-05	13.19433381	0.0226	-0.0105	0.124	0.133	0.0274	NA	0.702399	2.40E-15	0.0029	450243
rs17681189	A	C	A	C	5.15E-05	23.2075559	-0.0131	-0.0149	0.4231	0.4357	0.0187	NA	0.4258	5.82E-12	0.0019	450243
rs177591	G	C	G	C	2.82E-05	12.68395801	-0.0191	0.0019	0.1489	0.17	0.0249	NA	0.9393	1.51E-12	0.0027	450243
rs1786263	T	G	T	G	0.000106107	47.77880745	-0.019	0.0121	0.6055	0.5912	0.0189	NA	0.5202	1.03E-22	0.0019	450243
rs1823217	G	A	G	A	8.33E-05	37.51495751	-0.0181	0.0152	0.6449	0.7004	0.0203	NA	0.4537	4.06E-20	0.002	450243
rs188617336	T	C	T	C	4.02E-05	18.07880906	0.0138	-0.0082	0.2983	0.2688	0.021	NA	0.6962	6.66E-11	0.0021	450243
rs1899040	T	C	T	C	3.15E-05	14.17423391	0.0152	0.0094	0.7962	0.7923	0.0229	NA	0.683	9.04E-11	0.0023	450243
rs200739311	C	T	C	T	4.29E-05	19.32457054	-0.0128	0.0329	0.6188	0.7169	0.0207	NA	0.1117	1.55E-10	0.002	450243
rs2019203	A	C	A	C	0.000109849	49.46389498	0.0189	-0.0242	0.4909	0.4782	0.0186	NA	0.1926	1.84E-23	0.0019	450243
rs2105333	G	T	G	T	8.93E-05	40.22620825	-0.019	-0.0202	0.6648	0.6173	0.0191	NA	0.2908	1.70E-21	0.002	450243
rs2115959	C	A	C	A	6.15E-05	27.69624922	0.0142	0.0052	0.5457	0.5794	0.0188	NA	0.781	5.70E-14	0.0019	450243
rs2236096	C	T	C	T	4.86E-05	21.87258352	0.018	-0.0248	0.2327	0.1499	0.0258	NA	0.3381	1.29E-15	0.0023	450243
rs2347808	A	G	A	G	4.80E-05	21.62549158	-0.0125	0.003	0.5139	0.4907	0.0185	NA	0.8719	5.79E-11	0.0019	450243
rs2454390	C	T	C	T	2.65E-05	11.94647815	-0.0176	-0.0449	0.8459	0.907	0.0318	NA	0.1571	1.74E-11	0.0026	450243
rs2521349	A	G	A	G	7.00E-05	31.50821161	0.0155	-1.00E-04	0.3847	0.407	0.0189	NA	0.9942	2.01E-15	0.0019	450243
rs2570515	T	C	T	C	5.76E-05	25.9237745	-0.0181	0.0108	0.7419	0.7508	0.0215	NA	0.6165	4.05E-17	0.0022	450243
rs2577318	A	T	A	T	3.34E-05	15.0180056	-0.0139	0.0101	0.7488	0.7105	0.0206	NA	0.6215	2.90E-10	0.0022	450243
rs2578565	T	C	T	C	4.97E-05	22.3863983	-0.0141	0.0295	0.6575	0.6019	0.019	NA	0.1211	1.37E-12	0.002	450243
rs2592208	A	C	A	C	4.73E-05	21.28291399	-0.0124	1.00E-04	0.513	0.4831	0.0185	NA	0.9973	5.52E-11	0.0019	450243
rs2648725	A	T	A	T	3.84E-05	17.27847091	0.0165	0.0145	0.2134	0.1773	0.0244	NA	0.553701	8.20E-13	0.0023	450243
rs2676298	T	C	T	C	5.53E-05	24.89404532	-0.0269	0.0123	0.853	0.845	0.0256	NA	0.632501	2.39E-23	0.0027	450243
rs2678898	C	T	C	T	4.83E-05	21.72625767	-0.0129	0.0277	0.3802	0.3742	0.0192	NA	0.1484	3.09E-11	0.0019	450243
rs2748501	A	G	A	G	0.00011526	51.90087067	-0.0195	-0.0206	0.4395	0.4673	0.0186	NA	0.2682	1.31E-24	0.0019	450243
rs2754255	G	A	G	A	3.42E-05	15.40878042	-0.0153	0.02	0.2245	0.2429	0.0217	NA	0.3565	1.05E-11	0.0023	450243
rs2763263	A	T	A	T	4.90E-05	22.06049019	-0.017	0.0087	0.2445	0.334	0.0198	NA	0.6611	1.37E-14	0.0022	450243
rs2791654	A	G	A	G	0.000108771	48.97847431	-0.0239	0.0137	0.7062	0.7141	0.0206	NA	0.5061	1.21E-28	0.0022	450243
rs28529055	T	G	T	G	6.54E-05	29.45297839	-0.0147	0.0024	0.4368	0.3958	0.0189	NA	0.8994	1.88E-14	0.0019	450243
rs28529426	T	C	T	C	2.63E-05	11.84304847	-0.0168	0.0068	0.1711	0.2395	0.0219	NA	0.757501	5.82E-11	0.0026	450243
rs28757154	A	G	A	G	2.78E-05	12.49482601	-0.0193	-0.0219	0.1426	0.159	0.0254	NA	0.3866	1.90E-12	0.0027	450243
rs291979	A	G	A	G	8.68E-05	39.08384841	0.0242	0.0169	0.2289	0.1631	0.025	NA	0.498101	6.76E-27	0.0023	450243
rs2923411	C	T	C	T	4.78E-05	21.54059686	0.0127	0.0013	0.5946	0.6245	0.0192	NA	0.9473	4.77E-11	0.0019	450243
rs2925155	T	C	T	C	3.98E-05	17.94248488	-0.015	-0.0112	0.2612	0.2708	0.0209	NA	0.590999	5.47E-12	0.0022	450243
rs2965076	G	A	G	A	2.87E-05	12.90306584	0.0151	-0.0012	0.205	0.1681	0.0249	NA	0.9623	1.70E-10	0.0024	450243
rs3115084	C	T	C	T	2.74E-05	12.34795443	-0.024	0.0393	0.1166	0.1326	0.0274	NA	0.1513	5.34E-15	0.0031	450243
rs331917	G	A	G	A	4.83E-05	21.76410633	-0.0127	0.0274	0.5803	0.3721	0.0193	NA	0.1557	3.54E-11	0.0019	450243
rs332116	T	C	T	C	8.62E-05	38.83564659	-0.0206	0.01	0.2804	0.3998	0.019	NA	0.5992	2.89E-22	0.0021	450243
rs34312629	G	C	G	C	5.62E-05	25.29992488	-0.017	0.016	0.2613	0.2752	0.0209	NA	0.4441	2.12E-15	0.0021	450243
rs35288270	C	T	C	T	7.09E-05	31.93059463	-0.0328	-0.001	0.1344	0.1365	0.0272	NA	0.9707	3.43E-32	0.0028	450243
rs35624335	C	T	C	T	3.62E-05	16.2873857	0.0134	-0.0062	0.2764	0.3212	0.0199	NA	0.7567	2.29E-10	0.0021	450243
rs35963161	A	G	A	G	7.56E-05	34.06167749	-0.0157	0.0164	0.4757	0.4857	0.0187	NA	0.3821	7.46E-16	0.0019	450243
rs3782811	A	C	A	C	4.69E-05	21.13396797	-0.0165	-0.0377	0.2507	0.2679	0.021	NA	0.0729794	3.96E-14	0.0022	450243
rs3828729	G	A	G	A	6.07E-05	27.3515099	-0.016	0.006	0.3094	0.3188	0.0199	NA	0.7621	4.67E-15	0.002	450243
rs4274112	G	A	G	A	0.000122338	55.088172	-0.0217	-0.0013	0.3733	0.3531	0.0195	NA	0.9453	2.47E-28	0.002	450243
rs4287835	C	T	C	T	6.62E-05	29.79280846	0.0147	0.0074	0.534	0.598	0.0189	NA	0.6936	9.94E-15	0.0019	450243
rs4602848	G	A	G	A	6.17E-05	27.79891247	0.016	-0.0365	0.6812	0.6367	0.0193	NA	0.0584696	3.14E-15	0.002	450243
rs4682483	A	G	A	G	2.32E-05	10.46075361	-0.0165	0.0269	0.1534	0.2667	0.021	NA	0.199	2.65E-10	0.0026	450243
rs4683435	G	A	G	A	3.35E-05	15.06854395	0.0144	-0.005	0.7723	0.8336	0.025	NA	0.8425	1.60E-10	0.0022	450243
rs4748008	C	T	C	T	4.72E-05	21.27193194	-0.0125	0.0056	0.4346	0.4447	0.0187	NA	0.765701	8.95E-11	0.0019	450243
rs4815952	C	T	C	T	7.96E-05	35.83421574	-0.0161	0.004	0.5221	0.5163	0.0188	NA	0.8332	1.24E-16	0.0019	450243
rs4886708	T	C	T	C	6.17E-05	27.7973863	0.0188	0.0072	0.2557	0.2264	0.0222	NA	0.743901	4.87E-18	0.0022	450243
rs4934377	A	T	A	T	5.88E-05	26.46441444	-0.0172	-6.00E-04	0.7297	0.6918	0.02	NA	0.9773	6.65E-16	0.0021	450243
rs4938359	G	A	G	A	3.03E-05	13.64154599	-0.0156	0.0383	0.2024	0.2578	0.0213	NA	0.0718704	3.24E-11	0.0024	450243
rs496783	G	A	G	A	4.71E-05	21.1917538	-0.0124	-0.0174	0.4648	0.3462	0.0195	NA	0.371	8.13E-11	0.0019	450243
rs545104	C	T	C	T	4.24E-05	19.06931704	0.0127	-0.0226	0.6164	0.6488	0.0194	NA	0.2433	8.08E-11	0.002	450243
rs55633823	T	C	T	C	3.69E-05	16.59502278	0.0146	-0.0222	0.2518	0.2091	0.0234	NA	0.3429	3.28E-11	0.0022	450243
rs55717234	G	A	G	A	4.48E-05	20.17393315	0.0122	0.0228	0.5732	0.5837	0.019	NA	0.2304	1.34E-10	0.0019	450243
rs55922628	A	C	A	C	0.000106627	48.01276605	-0.0201	0.0112	0.6111	0.6125	0.019	NA	0.555699	1.25E-24	0.002	450243
rs56034226	T	C	T	C	3.77E-05	16.96244646	0.0226	0.0283	0.1409	0.1164	0.0288	NA	0.3254	1.04E-16	0.0027	450243
rs57696574	C	A	C	A	7.96E-05	35.8600913	0.0173	-0.028	0.3981	0.3566	0.0195	NA	0.1507	4.50E-18	0.002	450243
rs57791149	C	T	C	T	8.86E-05	39.87678111	-0.0173	-0.0185	0.4024	0.4071	0.0189	NA	0.3276	3.26E-19	0.0019	450243
rs577961	T	C	T	C	5.60E-05	25.23398725	0.0135	-0.0114	0.4902	0.5342	0.0186	NA	0.541	7.50E-13	0.0019	450243
rs591668	A	G	A	G	8.91E-05	40.12270324	-0.0174	-0.0044	0.396	0.4094	0.0189	NA	0.815	2.00E-19	0.0019	450243
rs59950280	A	G	A	G	0.000158797	71.50813338	-0.0254	-0.0078	0.3316	0.2448	0.0217	NA	0.718701	7.32E-36	0.002	450243
rs6000890	T	C	T	C	4.70E-05	21.14835012	0.0135	0.0095	0.6339	0.617	0.0191	NA	0.6183	8.17E-12	0.002	450243
rs6028716	A	G	A	G	7.76E-05	34.94985947	-0.021	0.0328	0.2587	0.1829	0.0241	NA	0.1728	4.58E-22	0.0022	450243
rs60389750	T	C	T	C	6.64E-05	29.91390864	-0.0175	0.0186	0.3139	0.3509	0.0197	NA	0.3432	1.06E-16	0.0021	450243
rs604723	C	T	C	T	5.54E-05	24.92850949	-0.0166	0.0327	0.7248	0.7413	0.0213	NA	0.1237	8.16E-15	0.0021	450243
rs6054491	G	C	G	C	3.38E-05	15.2157544	-0.0142	0.0116	0.2404	0.2658	0.021	NA	0.580301	2.15E-10	0.0022	450243
rs6082354	C	A	C	A	0.000141967	63.92859184	-0.024	-0.0051	0.6675	0.7108	0.0205	NA	0.8037	1.19E-32	0.002	450243
rs61944841	A	G	A	G	0.000172425	77.64621813	0.0253	0.0086	0.4138	0.4057	0.0191	NA	0.651	3.54E-37	0.002	450243
rs62048221	T	C	T	C	9.54E-05	42.95346405	-0.0242	0.0065	0.2307	0.1976	0.0233	NA	0.7795	4.92E-27	0.0022	450243
rs62449290	A	G	A	G	3.99E-05	17.96774912	0.0213	0.0147	0.1592	0.1417	0.0265	NA	0.5807	1.65E-16	0.0026	450243
rs650508	C	G	C	G	3.95E-05	17.7726085	-0.013	0.0116	0.3008	0.2174	0.0225	NA	0.6074	1.86E-10	0.002	450243
rs6543146	G	T	G	T	7.20E-05	32.40935911	0.0154	0.0086	0.5579	0.7251	0.0209	NA	0.6818	4.19E-16	0.0019	450243
rs6544743	G	T	G	T	5.61E-05	25.25559129	-0.0217	0.0096	0.8091	0.754	0.0215	NA	0.6561	1.06E-19	0.0024	450243
rs655113	C	T	C	T	7.48E-05	33.70173712	0.0188	0.015	0.3006	0.3359	0.0197	NA	0.4465	7.42E-20	0.0021	450243
rs6582398	T	C	T	C	5.22E-05	23.51719992	0.014	-8.00E-04	0.6002	0.5887	0.0191	NA	0.9669	1.14E-12	0.002	450243
rs6593210	A	G	A	G	2.71E-05	12.19734992	0.0146	0.0041	0.2081	0.1943	0.0235	NA	0.8621	4.88E-10	0.0024	450243
rs6693481	C	T	C	T	4.81E-05	21.670342	-0.0143	-0.0084	0.6951	0.6504	0.0195	NA	0.6669	2.21E-12	0.002	450243
rs6738207	A	G	A	G	4.77E-05	21.45915542	0.0127	-0.0064	0.4007	0.3259	0.0198	NA	0.745	4.14E-11	0.0019	450243
rs6844176	C	T	C	T	5.08E-05	22.86614769	0.0129	0.0105	0.4554	0.3922	0.019	NA	0.5822	1.21E-11	0.0019	450243
rs6849302	G	A	G	A	2.94E-05	13.23199122	0.0155	0.0378	0.1977	0.1898	0.0237	NA	0.1107	7.11E-11	0.0024	450243
rs6852065	T	C	T	C	5.15E-05	23.20901734	0.0131	0.0141	0.5768	0.6108	0.0192	NA	0.4611	6.63E-12	0.0019	450243
rs7185244	C	T	C	T	3.20E-05	14.39982862	-0.0148	-0.013	0.7759	0.8055	0.0235	NA	0.580899	1.40E-10	0.0023	450243
rs7286917	G	A	G	A	4.65E-05	20.94327316	0.0171	-0.0167	0.7461	0.7385	0.0211	NA	0.43	5.18E-14	0.0023	450243
rs7301341	C	T	C	T	0.000158865	71.53911959	-0.0255	-0.0097	0.3268	0.3421	0.0196	NA	0.618399	9.27E-37	0.002	450243
rs73197345	A	T	A	T	2.98E-05	13.40355802	0.0211	0.0036	0.1367	0.1347	0.0272	NA	0.8953	3.55E-14	0.0028	450243
rs7320878	A	G	A	G	6.63E-05	29.832536	-0.015	0.042	0.6034	0.504	0.0186	NA	0.0239001	1.34E-14	0.0019	450243
rs7321635	C	A	C	A	4.42E-05	19.91100082	-0.0132	0.0186	0.6465	0.6039	0.019	NA	0.3272	2.58E-11	0.002	450243
rs73490624	T	C	T	C	4.18E-05	18.82369419	-0.0184	-0.0233	0.2002	0.1932	0.0235	NA	0.3226	1.91E-14	0.0024	450243
rs7367519	C	T	C	T	6.45E-05	29.03904734	0.0164	-0.0227	0.6846	0.7814	0.0226	NA	0.3147	4.68E-16	0.002	450243
rs73696333	G	C	G	C	4.52E-05	20.35907244	0.0191	0.0045	0.2012	0.1901	0.0239	NA	0.8497	3.20E-15	0.0024	450243
rs7418410	T	C	T	C	7.15E-05	32.17313367	0.0155	0.0029	0.4089	0.3774	0.0192	NA	0.8785	5.64E-16	0.0019	450243
rs7485647	A	G	A	G	5.89E-05	26.53719568	-0.0261	-0.0213	0.844	0.7442	0.0212	NA	0.317	1.04E-23	0.0026	450243
rs75022676	A	G	A	G	3.67E-05	16.54238264	-0.0163	0.0039	0.2079	0.265	0.0212	NA	0.854	2.84E-12	0.0023	450243
rs75702986	A	G	A	G	2.86E-05	12.8781388	-0.0163	0.001	0.1861	0.207	0.023	NA	0.9638	3.14E-11	0.0025	450243
rs7654502	C	T	C	T	4.52E-05	20.37155408	-0.0134	0.0386	0.652	0.5782	0.0188	NA	0.03992	1.44E-11	0.002	450243
rs7768382	C	T	C	T	0.000124021	55.84636403	-0.0201	0.0169	0.4771	0.5026	0.0186	NA	0.364	1.57E-26	0.0019	450243
rs781669	T	C	T	C	8.26E-05	37.17198946	0.0164	0.0052	0.5236	0.5654	0.0188	NA	0.7808	3.14E-18	0.0019	450243
rs78525785	T	C	T	C	7.47E-05	33.64722287	-0.0169	-0.002	0.62	0.6017	0.019	NA	0.9168	9.81E-18	0.002	450243
rs7902	G	A	G	A	6.75E-05	30.40442126	0.0149	0.0089	0.4469	0.3629	0.0193	NA	0.6454	5.22E-15	0.0019	450243
rs79441499	T	C	T	C	5.65E-05	25.43585199	-0.0138	-0.0221	0.4055	0.5009	0.0185	NA	0.2319	9.67E-13	0.0019	450243
rs79592437	C	T	C	T	2.40E-05	10.80349553	-0.0205	0.0158	0.1233	0.08184	0.0338	NA	0.6405	7.87E-13	0.0029	450243
rs8000973	C	T	C	T	5.50E-05	24.76008263	0.0134	-0.0333	0.5334	0.4422	0.0187	NA	0.0746294	2.05E-12	0.0019	450243
rs8084413	A	G	A	G	4.94E-05	22.25611802	-0.0127	0.0178	0.4693	0.5053	0.0187	NA	0.3399	3.25E-11	0.0019	450243
rs861598	A	C	A	C	5.11E-05	22.99555629	-0.0129	0.0328	0.4758	0.5047	0.0186	NA	0.0780297	8.15E-12	0.0019	450243
rs867529	C	G	C	G	6.87E-05	30.92899631	0.0184	-0.0288	0.2796	0.3379	0.0196	NA	0.1432	1.00E-18	0.0021	450243
rs926436	A	G	A	G	2.36E-05	10.60940642	0.0178	-0.0013	0.8577	0.8524	0.0261	NA	0.9603	3.84E-11	0.0027	450243
rs9357165	G	A	G	A	9.78E-05	44.01955908	0.0179	-0.0083	0.5452	0.6221	0.0194	NA	0.669	3.39E-21	0.0019	450243
rs9364192	G	A	G	A	6.03E-05	27.13749563	0.0142	-0.0289	0.5842	0.51	0.0186	NA	0.1193	1.19E-13	0.0019	450243
rs9385002	T	A	T	A	3.61E-05	16.25973732	-0.0147	0.0271	0.2394	0.2959	0.0205	NA	0.186	3.26E-11	0.0022	450243
rs9483209	T	C	T	C	2.89E-05	12.99759099	0.0182	-0.0147	0.1574	0.1472	0.0261	NA	0.5728	2.40E-12	0.0026	450243
rs949214	C	A	C	A	4.31E-05	19.41571204	-0.019	-0.0306	0.1916	0.2415	0.0216	NA	0.1575	2.71E-15	0.0024	450243
rs9525326	G	A	G	A	3.98E-05	17.90948698	-0.0184	-0.011	0.1875	0.1899	0.0237	NA	0.642899	3.62E-14	0.0024	450243
rs9610447	T	C	T	C	4.01E-05	18.03909918	0.0152	-0.0129	0.7471	0.7745	0.0223	NA	0.5639	5.29E-12	0.0022	450243
rs9672639	C	T	C	T	6.82E-05	30.70353075	-0.0149	0.0121	0.5197	0.492	0.0185	NA	0.515	4.34E-15	0.0019	450243
rs9696477	T	C	T	C	3.56E-05	16.01956649	-0.0154	-0.0381	0.2329	0.3407	0.02	NA	0.05745	5.29E-11	0.0023	450243
rs9809116	G	A	G	A	7.61E-05	34.26169239	-0.016	0.0326	0.4081	0.3349	0.0197	NA	0.0974204	1.31E-16	0.0019	450243
rs9828525	T	C	T	C	4.36E-05	19.64098643	0.0121	0.0165	0.4113	0.405	0.0189	NA	0.383	2.51E-10	0.0019	450243
