# Supplementary material for: Association between appendicular lean mass and chronic obstructive pulmonary disease: epidemiological cross-sectional study and bidirectional Mendelian randomization analysis
Source: Front Nutr. 2023 Jun 29;10:1159949. doi: 10.3389/fnut.2023.1159949 (PMC10338881; doi:10.3389/fnut.2023.1159949)
Supplement: Supplementary file 2 [file Data_Sheet_2.ZIP › Supplementary Table 5.csv]

SNP	b	se	p
All	-0.218942468	0.085193296	0.010171334
rs10019221	-0.220690907	0.085321203	0.009693106
rs1005723	-0.220839024	0.085359355	0.009676829
rs10107388	-0.224236422	0.08540173	0.008647962
rs10123619	-0.221151055	0.085344304	0.009561944
rs10128781	-0.20608713	0.085413928	0.015830298
rs1014526	-0.214520218	0.085362166	0.011968908
rs10171272	-0.22522497	0.085300661	0.008281652
rs1056747	-0.218364656	0.085404229	0.010562883
rs10776560	-0.213611526	0.085400772	0.012374414
rs10815274	-0.219157451	0.085332532	0.010220589
rs10858246	-0.228173062	0.085470572	0.007593948
rs10881582	-0.215954317	0.085343392	0.011392723
rs10922476	-0.221589244	0.085397967	0.009465049
rs10993916	-0.212466861	0.085375681	0.012824319
rs11009928	-0.225585848	0.085314116	0.008188918
rs11049704	-0.222747696	0.0854246	0.009119655
rs11060942	-0.215052375	0.085400692	0.011797063
rs111622870	-0.220609719	0.085261218	0.009668732
rs11191208	-0.22011945	0.085319867	0.009881979
rs11198591	-0.217836212	0.085373799	0.010724243
rs11210229	-0.214985181	0.085326022	0.011749711
rs112153300	-0.216096484	0.085385011	0.011378715
rs112369231	-0.220232348	0.085437723	0.009946189
rs112373502	-0.222294835	0.085346045	0.009197363
rs112873218	-0.229152373	0.085364145	0.007265792
rs113146332	-0.214038703	0.085234327	0.012032846
rs113289555	-0.230539567	0.085438098	0.006968983
rs113671109	-0.22198768	0.085344181	0.009292875
rs113744258	-0.204744377	0.087480717	0.019260438
rs115105539	-0.22043553	0.085420501	0.009863084
rs116008080	-0.218703491	0.085361179	0.010404271
rs11605297	-0.215830594	0.085337563	0.01143426
rs116092985	-0.212297707	0.085560769	0.01309223
rs11633371	-0.201675448	0.085599994	0.018471836
rs116493405	-0.220382483	0.085275201	0.00975577
rs11651280	-0.214957499	0.08537693	0.011810816
rs116657802	-0.213316926	0.0861294	0.013260227
rs11670553	-0.225294526	0.085391408	0.008330449
rs11672848	-0.217024563	0.085458672	0.011100263
rs11684531	-0.22310338	0.085263566	0.008880201
rs117203652	-0.217290047	0.08522346	0.010783093
rs11720869	-0.220392368	0.085367734	0.009832005
rs12344515	-0.225879439	0.08535175	0.008134068
rs12351226	-0.224004	0.085355929	0.008681402
rs12512942	-0.226316481	0.085423791	0.008064967
rs12595051	-0.224693432	0.085432329	0.008536603
rs12616192	-0.211117499	0.085497089	0.013537972
rs1285080	-0.228666002	0.085336712	0.007371599
rs12904298	-0.21839628	0.085372432	0.010522788
rs12943867	-0.211237879	0.085472777	0.013458317
rs13037813	-0.23239603	0.085733254	0.006714394
rs13109280	-0.208874843	0.085333167	0.014374864
rs13170063	-0.221661775	0.085379842	0.009426559
rs13209685	-0.206945357	0.085645294	0.015678818
rs1330826	-0.223270911	0.085369366	0.008913564
rs1341215	-0.22404492	0.085473816	0.008761798
rs1405227	-0.22103815	0.085333201	0.009589376
rs143076454	-0.214737312	0.08531536	0.011836453
rs143554698	-0.219887432	0.085416588	0.010044481
rs1436164	-0.217427646	0.085357508	0.010857294
rs144627572	-0.220508028	0.085332515	0.009763256
rs1527067	-0.218909727	0.085325192	0.010299956
rs165849	-0.223041233	0.085388346	0.008999306
rs17278379	-0.217723452	0.085404409	0.010793218
rs17681189	-0.223790782	0.085345424	0.008737012
rs177591	-0.219454836	0.08537579	0.01015643
rs1786263	-0.215854565	0.085507468	0.011589785
rs1823217	-0.215339451	0.085440148	0.011723673
rs188617336	-0.217762619	0.085327119	0.010707838
rs1899040	-0.221628629	0.085329832	0.009395515
rs190823861	-0.223467198	0.085347603	0.008836432
rs1933081	-0.21287817	0.085369717	0.012645394
rs200739311	-0.212398849	0.085311756	0.012785868
rs2019203	-0.210927763	0.085514317	0.013641088
rs2105333	-0.228217251	0.085500887	0.007603671
rs2115959	-0.221375419	0.085370225	0.009510899
rs2236096	-0.214834045	0.085344181	0.011826934
rs2283200	-0.216646995	0.085366496	0.011153714
rs2347808	-0.218872462	0.085334792	0.010321512
rs2454390	-0.225114678	0.085288156	0.008303822
rs2490302	-0.223479001	0.085292237	0.008788944
rs2521349	-0.219984824	0.085401995	0.009998692
rs2570515	-0.216989358	0.085413257	0.01107053
rs2577318	-0.217259289	0.085334407	0.010897291
rs2578565	-0.211424882	0.08536407	0.013258725
rs2592208	-0.219632327	0.085332532	0.010057662
rs2607234	-0.224350312	0.085370075	0.008589516
rs2648725	-0.222597899	0.085335025	0.009093538
rs2676298	-0.217017312	0.08553672	0.011176719
rs2678898	-0.212603806	0.085333201	0.012722118
rs2748501	-0.229198111	0.085535148	0.0073715
rs2754255	-0.215001785	0.085347405	0.011764295
rs2763263	-0.217367353	0.08542212	0.010939481
rs2791654	-0.215447191	0.085612518	0.011851398
rs28529055	-0.219188001	0.085380938	0.010253019
rs28529426	-0.218145408	0.085375816	0.010615137
rs28757154	-0.224638738	0.085372357	0.008506345
rs291979	-0.22522351	0.085484475	0.008421874
rs2923411	-0.21996603	0.085328886	0.00994139
rs2925155	-0.222565973	0.085352993	0.009118097
rs2965076	-0.219315731	0.085307219	0.010143667
rs3115084	-0.210999108	0.085431488	0.013518675
rs331917	-0.212831008	0.085327481	0.012621136
rs332116	-0.216649239	0.085559062	0.011336224
rs34312629	-0.215457615	0.085398582	0.011637006
rs35268848	-0.23104098	0.085615511	0.006963435
rs35288270	-0.221603057	0.085646455	0.009669861
rs35624335	-0.218137683	0.085333824	0.010579604
rs35963161	-0.21469679	0.085412059	0.01194859
rs3769598	-0.216793772	0.085313088	0.011048696
rs3782811	-0.230211549	0.0853848	0.007014282
rs3792819	-0.220025103	0.085245354	0.009849167
rs3828729	-0.218206817	0.08539386	0.010609671
rs4274112	-0.221471494	0.085578754	0.009655568
rs4287835	-0.222127963	0.085380938	0.009278711
rs4602848	-0.208603877	0.085406571	0.014586721
rs4682483	-0.212590206	0.0853848	0.012781866
rs4683435	-0.218632825	0.085296055	0.010370536
rs4748008	-0.218197217	0.085331774	0.010556546
rs4815952	-0.218784577	0.085420942	0.010429561
rs4886708	-0.22209186	0.085415881	0.009319015
rs4934377	-0.220312346	0.085422877	0.009906414
rs4938359	-0.210202642	0.085359617	0.013795151
rs496783	-0.223717292	0.085318587	0.008737949
rs545104	-0.214073295	0.085326098	0.01211132
rs55633823	-0.21525445	0.085313906	0.011632945
rs55717234	-0.22520879	0.08532105	0.008301729
rs55922628	-0.216172319	0.085541415	0.011500641
rs56034226	-0.225547068	0.085384315	0.008252726
rs56207600	-0.213019518	0.085345509	0.012561452
rs56239180	-0.225394717	0.085332043	0.008256801
rs56363908	-0.212523626	0.085367964	0.012792258
rs57696574	-0.210901437	0.085437681	0.013568722
rs57791149	-0.226824673	0.085453517	0.007945824
rs577961	-0.21654173	0.08535663	0.011183704
rs591668	-0.221862841	0.085456548	0.009425941
rs59950280	-0.224225811	0.085620061	0.008822759
rs6000890	-0.222300033	0.085348167	0.009197467
rs6028716	-0.211500649	0.085429013	0.013295764
rs60389750	-0.214081223	0.085438316	0.012221559
rs604723	-0.211189695	0.085381697	0.013380528
rs6054491	-0.216951502	0.085335008	0.011010969
rs6082354	-0.223277481	0.085620226	0.009113533
rs61397287	-0.209562256	0.085325342	0.014047843
rs61944841	-0.226151168	0.085740984	0.008349286
rs62048221	-0.218550649	0.085528775	0.010609998
rs62449290	-0.223225223	0.085393736	0.008947065
rs650508	-0.21730702	0.085296691	0.010844792
rs6543146	-0.222017928	0.085361649	0.009297697
rs6544743	-0.217278044	0.085509994	0.011054646
rs655113	-0.225708221	0.085476259	0.008276048
rs6582398	-0.219575863	0.085359886	0.010100949
rs6593210	-0.22034646	0.085312879	0.009800094
rs6693481	-0.222102114	0.085360045	0.009269681
rs6738207	-0.21808893	0.085320775	0.010585092
rs6844176	-0.222409797	0.085336169	0.009153208
rs6849302	-0.227218573	0.085325842	0.007745859
rs6852065	-0.223333675	0.085337584	0.008869045
rs7185244	-0.222110461	0.085316185	0.009230954
rs72829852	-0.226306087	0.085408574	0.00805661
rs7286917	-0.215313435	0.08539708	0.011691521
rs73006226	-0.219917231	0.085392731	0.01001351
rs7301341	-0.226396939	0.085721472	0.008264313
rs73197345	-0.220651349	0.085379951	0.009756382
rs7320878	-0.206701381	0.085395079	0.015497885
rs7321635	-0.214758613	0.085342909	0.011855378
rs73490624	-0.225580603	0.085383465	0.008242521
rs7367519	-0.214472066	0.085356565	0.01198246
rs73696333	-0.22105925	0.085391435	0.009631789
rs73856768	-0.208632628	0.085303026	0.014453826
rs7418410	-0.220872209	0.085395501	0.009696689
rs74379684	-0.217871159	0.085405402	0.010740718
rs7485647	-0.230455215	0.085665791	0.007141644
rs75022676	-0.218854902	0.08537665	0.010365117
rs75702986	-0.219519039	0.085348999	0.010110805
rs7654502	-0.209091912	0.085350797	0.014293777
rs7679276	-0.218614912	0.085242926	0.010329165
rs7768382	-0.213626751	0.085556645	0.012528278
rs781669	-0.221919377	0.085429541	0.009385346
rs78525785	-0.22089041	0.085438953	0.00972775
rs7902	-0.222488796	0.085378162	0.009162743
rs79441499	-0.226324024	0.085365848	0.008020052
rs79592437	-0.217465336	0.085307251	0.010797003
rs8000973	-0.210465432	0.085352491	0.013669307
rs8084413	-0.214970177	0.085336252	0.011765671
rs8136517	-0.218528695	0.08533348	0.01044078
rs861598	-0.210801764	0.085342397	0.013508631
rs867529	-0.210275745	0.085467075	0.013881594
rs926436	-0.219436688	0.085337457	0.010128843
rs9357165	-0.217420805	0.085457724	0.010953106
rs9364192	-0.211226635	0.085374063	0.013356063
rs9385002	-0.212856822	0.085352712	0.012636609
rs9483209	-0.216857311	0.085344026	0.011054281
rs949214	-0.229274395	0.085433522	0.007282146
rs9525326	-0.222531298	0.085380258	0.009151145
rs9610447	-0.216811791	0.085337297	0.011064815
rs9672639	-0.216136742	0.085394554	0.011372598
rs9696477	-0.230580953	0.085377192	0.006918697
rs9809116	-0.210194048	0.085397967	0.013841634
rs9828525	-0.223664373	0.085320296	0.008755214
rs987666	-0.222333977	0.085352704	0.00919051
