# Supplementary material for: Association between appendicular lean mass and chronic obstructive pulmonary disease: epidemiological cross-sectional study and bidirectional Mendelian randomization analysis
Source: Front Nutr. 2023 Jun 29;10:1159949. doi: 10.3389/fnut.2023.1159949 (PMC10338881; doi:10.3389/fnut.2023.1159949)
Supplement: Supplementary file 2 [file Data_Sheet_2.ZIP › Supplementary Table 6.csv]

SNP	b	se	p
All - Inverse variance weighted	-0.218942468	0.085193296	0.010171334
All - MR Egger	-0.020484616	0.284220457	0.942616211
rs10019221	0.362903226	1.556451613	0.815636682
rs1005723	0.267080745	1.366459627	0.845037119
rs10107388	0.86163522	1.220125786	0.480072745
rs10123619	0.403508772	1.432748538	0.7782252
rs10128781	-2.697674419	1.186046512	0.022935352
rs1014526	-1.333333333	1.355072464	0.325136548
rs10171272	2.272058824	1.698529412	0.181006533
rs1056747	-0.335483871	1.212903226	0.782090533
rs10776560	-1.312101911	1.222929936	0.283308507
rs10815274	-0.153225806	1.491935484	0.918198929
rs10858246	1.196808511	1.058510638	0.258201059
rs10881582	-1.066225166	1.437086093	0.458126426
rs10922476	0.33125	1.23125	0.787902339
rs10993916	-1.72972973	1.304054054	0.184699005
rs11009928	2.121621622	1.601351351	0.18520614
rs11049704	0.480874317	1.158469945	0.678072843
rs11060942	-1.016949153	1.223163842	0.405742743
rs111622870	0.826241135	2.134751773	0.698724234
rs11191208	0.176870748	1.56462585	0.909996085
rs11198591	-0.47972973	1.310810811	0.714380461
rs11210229	-1.488	1.528	0.330144933
rs112153300	-0.850574713	1.272030651	0.503703011
rs112369231	0.005524862	1.127071823	0.996088817
rs112373502	0.715083799	1.424581006	0.615695107
rs112873218	2.324074074	1.347222222	0.084511991
rs113146332	-5.308681672	2.745980707	0.053204759
rs113289555	1.796116505	1.126213592	0.110750796
rs113671109	0.64	1.433333333	0.655227715
rs113744258	-0.47983871	0.375	0.200696444
rs115105539	0.060606061	1.168831169	0.958646739
rs116008080	-0.279518072	1.359036145	0.837045758
rs11605297	-1.136986301	1.465753425	0.437925588
rs116092985	-0.987531172	0.920199501	0.28319452
rs11633371	-2.023148148	0.875	0.020768355
rs116493405	0.529616725	1.944250871	0.78531337
rs11651280	-1.142322097	1.299625468	0.379421589
rs116657802	-0.473529412	0.579411765	0.413780499
rs11670553	1.145251397	1.251396648	0.360097892
rs11672848	-0.526315789	1.081871345	0.626622284
rs11684531	2.302325581	2.098837209	0.272661978
rs117203652	-2.552023121	3.202312139	0.425490869
rs11720869	0.134751773	1.333333333	0.919499791
rs12344515	1.644171779	1.398773006	0.23981929
rs12351226	1.105504587	1.380733945	0.423325927
rs12512942	1.141975309	1.160493827	0.325094591
rs12595051	0.804469274	1.139664804	0.480261303
rs12616192	-1.314176245	1.011494253	0.193860746
rs1285080	2.666666667	1.47008547	0.069684887
rs12904298	-0.348684211	1.315789474	0.791009462
rs12943867	-1.391304348	1.054347826	0.186972735
rs13037813	0.839041096	0.760273973	0.269765127
rs13109280	-3.282442748	1.488549618	0.027445099
rs13170063	0.401315789	1.289473684	0.755629967
rs13209685	-1.346570397	0.83032491	0.104859217
rs1330826	0.827160494	1.327160494	0.533116429
rs1341215	0.554585153	1.052401747	0.598213759
rs1405227	0.418604651	1.488372093	0.778518657
rs143076454	-1.685370741	1.593186373	0.290118528
rs143554698	-0.038910506	1.178988327	0.973671956
rs1436164	-0.611510791	1.374100719	0.656300836
rs144627572	0.259681093	1.492027335	0.861829467
rs1527067	-0.229508197	1.532786885	0.880975571
rs165849	0.675159236	1.261146497	0.592405414
rs17278379	-0.46460177	1.212389381	0.701562819
rs17681189	1.13740458	1.427480916	0.425572165
rs177591	-0.09947644	1.303664921	0.939176272
rs1786263	-0.636842105	0.994736842	0.522035016
rs1823217	-0.839779006	1.121546961	0.453996765
rs188617336	-0.594202899	1.52173913	0.696184458
rs1899040	0.618421053	1.506578947	0.681453616
rs190823861	1.028985507	1.417391304	0.467856322
rs1933081	-1.68164794	1.325842697	0.204668855
rs200739311	-2.5703125	1.6171875	0.111976437
rs2019203	-1.28042328	0.984126984	0.193232692
rs2105333	1.063157895	1.005263158	0.290241663
rs2115959	0.366197183	1.323943662	0.782090533
rs2236096	-1.377777778	1.433333333	0.336431353
rs2283200	-0.782918149	1.338078292	0.558476187
rs2347808	-0.24	1.48	0.871178156
rs2454390	2.551136364	1.806818182	0.157964777
rs2490302	1.733031674	1.769230769	0.327313411
rs2521349	-0.006451613	1.219354839	0.995778408
rs2570515	-0.596685083	1.187845304	0.615438517
rs2577318	-0.726618705	1.482014388	0.623927809
rs2578565	-2.092198582	1.34751773	0.120511177
rs2592208	-0.008064516	1.491935484	0.995687131
rs2607234	1.082781457	1.324503311	0.413642749
rs2648725	0.878787879	1.478787879	0.552336693
rs2676298	-0.457249071	0.951672862	0.630894119
rs2678898	-2.147286822	1.488372093	0.149102651
rs2748501	1.056410256	0.953846154	0.268066197
rs2754255	-1.307189542	1.418300654	0.35670648
rs2763263	-0.511764706	1.164705882	0.660376117
rs2791654	-0.573221757	0.861924686	0.506019445
rs28529055	-0.163265306	1.285714286	0.898952962
rs28529426	-0.404761905	1.303571429	0.756179024
rs28757154	1.134715026	1.316062176	0.38857487
rs291979	0.698347107	1.033057851	0.499040645
rs2923411	0.102362205	1.511811024	0.946017815
rs2925155	0.746666667	1.393333333	0.592037916
rs2965076	-0.079470199	1.649006623	0.961562611
rs3115084	-1.6375	1.141666667	0.151484796
rs331917	-2.157480315	1.519685039	0.155698207
rs332116	-0.485436893	0.922330097	0.598668814
rs34312629	-0.941176471	1.229411765	0.443943962
rs35268848	0.998643148	0.858887381	0.244944253
rs35288270	0.030487805	0.829268293	0.970672616
rs35624335	-0.462686567	1.485074627	0.755376618
rs35963161	-1.044585987	1.191082803	0.380483733
rs3769598	-0.98245614	1.608187135	0.541259766
rs3782811	2.284848485	1.272727273	0.072615773
rs3792819	0.666666667	2.438095238	0.78451693
rs3828729	-0.375	1.24375	0.763027503
rs4274112	0.059907834	0.898617512	0.946847071
rs4287835	0.503401361	1.285714286	0.695402273
rs4602848	-2.28125	1.20625	0.058598758
rs4682483	-1.63030303	1.272727273	0.200210393
rs4683435	-0.347222222	1.736111111	0.841480581
rs4748008	-0.448	1.496	0.76458509
rs4815952	-0.248447205	1.167701863	0.831509518
rs4886708	0.382978723	1.180851064	0.745692506
rs4934377	0.034883721	1.162790698	0.976067053
rs4938359	-2.455128205	1.365384615	0.072157666
rs496783	1.403225806	1.572580645	0.372228032
rs545104	-1.779527559	1.527559055	0.244039859
rs55633823	-1.520547945	1.602739726	0.342764083
rs55717234	1.868852459	1.557377049	0.23013934
rs55922628	-0.55721393	0.945273632	0.55554356
rs56034226	1.252212389	1.274336283	0.325785197
rs56207600	-1.875	1.427083333	0.188890423
rs56239180	1.760348584	1.494553377	0.238859376
rs56363908	-1.782722513	1.332460733	0.180923337
rs57696574	-1.61849711	1.12716763	0.151031528
rs57791149	1.069364162	1.092485549	0.327661029
rs577961	-0.844444444	1.377777778	0.53994033
rs591668	0.252873563	1.086206897	0.815913426
rs59950280	0.307086614	0.854330709	0.719260716
rs6000890	0.703703704	1.414814815	0.618919556
rs6028716	-1.561904762	1.147619048	0.173515001
rs60389750	-1.062857143	1.125714286	0.345086647
rs604723	-1.969879518	1.28313253	0.124731941
rs6054491	-0.816901408	1.478873239	0.580687378
rs6082354	0.2125	0.854166667	0.803530585
rs61397287	-3.242553191	1.531914894	0.034288148
rs61944841	0.339920949	0.754940711	0.652521694
rs62048221	-0.268595041	0.962809917	0.780267881
rs62449290	0.690140845	1.244131455	0.579088259
rs650508	-0.892307692	1.730769231	0.606164858
rs6543146	0.558441558	1.357142857	0.680718218
rs6544743	-0.442396313	0.99078341	0.655227715
rs655113	0.79787234	1.04787234	0.446405457
rs6582398	-0.057142857	1.364285714	0.96659052
rs6593210	0.280821918	1.609589041	0.86149761
rs6693481	0.587412587	1.363636364	0.666636174
rs6738207	-0.503937008	1.559055118	0.746519303
rs6844176	0.813953488	1.472868217	0.580515714
rs6849302	2.438709677	1.529032258	0.11072639
rs6852065	1.076335878	1.465648855	0.462720219
rs7185244	0.878378378	1.587837838	0.580132294
rs72829852	1.236245955	1.200647249	0.303174525
rs7286917	-0.976608187	1.233918129	0.428670246
rs73006226	-0.010989011	1.247252747	0.992970271
rs7301341	0.380392157	0.768627451	0.620672151
rs73197345	0.170616114	1.289099526	0.894705135
rs7320878	-2.8	1.24	0.023941637
rs7321635	-1.409090909	1.439393939	0.327605986
rs73490624	1.266304348	1.277173913	0.321446684
rs7367519	-1.384146341	1.37804878	0.315173911
rs73696333	0.235602094	1.251308901	0.850653621
rs73856768	-4.218623482	1.680161943	0.012044312
rs7418410	0.187096774	1.238709677	0.879942848
rs74379684	-0.433823529	1.209558824	0.7198475
rs7485647	0.816091954	0.812260536	0.315033149
rs75022676	-0.239263804	1.300613497	0.854043058
rs75702986	-0.061349693	1.411042945	0.965320293
rs7654502	-2.880597015	1.402985075	0.04005401
rs7679276	-0.5	2.496969697	0.841290759
rs7768382	-0.84079602	0.925373134	0.363560171
rs781669	0.317073171	1.146341463	0.782090533
rs78525785	0.118343195	1.124260355	0.916166996
rs7902	0.597315436	1.295302013	0.64469824
rs79441499	1.601449275	1.34057971	0.232245462
rs79592437	-0.770731707	1.648780488	0.640173936
rs8000973	-2.485074627	1.395522388	0.074953519
rs8084413	-1.401574803	1.472440945	0.341162075
rs8136517	-0.344569288	1.486891386	0.816741488
rs861598	-2.542635659	1.441860465	0.077826163
rs867529	-1.565217391	1.065217391	0.141727647
rs926436	-0.073033708	1.466292135	0.96027505
rs9357165	-0.463687151	1.083798883	0.668771216
rs9364192	-2.035211268	1.309859155	0.120240854
rs9385002	-1.843537415	1.394557823	0.186184395
rs9483209	-0.807692308	1.434065934	0.573286181
rs949214	1.610526316	1.136842105	0.156580407
rs9525326	0.597826087	1.288043478	0.642551012
rs9610447	-0.848684211	1.467105263	0.562943244
rs9672639	-0.812080537	1.241610738	0.513076981
rs9696477	2.474025974	1.298701299	0.056780071
rs9809116	-2.0375	1.23125	0.097960542
rs9828525	1.363636364	1.561983471	0.382654426
rs987666	0.686486486	1.394594595	0.622543992
