# Supplementary material for: Association between appendicular lean mass and chronic obstructive pulmonary disease: epidemiological cross-sectional study and bidirectional Mendelian randomization analysis
Source: Front Nutr. 2023 Jun 29;10:1159949. doi: 10.3389/fnut.2023.1159949 (PMC10338881; doi:10.3389/fnut.2023.1159949)
Supplement: Supplementary file 2 [file Data_Sheet_2.ZIP › Supplementary Table 7.csv]

SNP	effect_allele.exposure	other_allele.exposure	effect_allele.outcome	other_allele.outcome	beta.exposure	beta.outcome	eaf.exposure	eaf.outcome	pos	se.outcome	samplesize.outcome	pval.outcome	pos.exposure	se.exposure	pval.exposure	samplesize.exposure
rs192743950	A	G	A	G	-0.2221	0.0047	0.05356	0.0296	121092500	0.0061	450243	0.4458	121092500	0.0431	2.60E-07	NA
rs2818388	A	C	A	C	0.175	9.00E-04	0.08491	0.0899	133953647	0.0033	450243	0.790999	133953647	0.0334	1.64E-07	NA
rs28929474	T	C	T	C	0.4403	0.0527	0.01957	0.0198	94844947	0.0068	450243	1.05E-14	94844947	0.0695	2.40E-10	NA
rs4762262	A	C	A	C	0.1311	-0.0073	0.1669	0.1189	96381788	0.0029	450243	0.0120601	96381788	0.025	1.62E-07	NA
