# Supplementary material for: Association between appendicular lean mass and chronic obstructive pulmonary disease: epidemiological cross-sectional study and bidirectional Mendelian randomization analysis
Source: Front Nutr. 2023 Jun 29;10:1159949. doi: 10.3389/fnut.2023.1159949 (PMC10338881; doi:10.3389/fnut.2023.1159949)
Supplement: Supplementary file 2 [file Data_Sheet_2.ZIP › Supplementary Table 8.csv]

SNP	effect_allele.exposure	other_allele.exposure	effect_allele.outcome	other_allele.outcome	R?	F	beta.exposure	beta.outcome	eaf.exposure	eaf.outcome	pos	se.outcome	samplesize.outcome	pval.outcome	pos.exposure	pval.exposure	samplesize.exposure	se.exposure
rs10059996	G	T	G	T	0.00026145	83.9591	0.0352	-4.00E-04	0.645	0.6448	170901463	0.002	450243	0.8523	170901463	1.53E-42	321047	0.0026
rs10400826	A	G	A	G	3.91E-05	12.557	-0.0192	0.0136	0.189	0.1864	51034423	0.0024	450243	2.54E-08	51034423	1.92E-10	321047	0.003
rs10460533	A	G	A	G	8.36E-05	26.8431	0.0211	0.0078	0.285	0.2847	42494354	0.0021	450243	0.000188799	42494354	5.93E-16	321047	0.0026
rs1050785	A	C	A	C	7.91E-05	25.3983	-0.0182	0.0088	0.602	0.6032	238232752	0.002	450243	6.37E-06	238232752	3.00E-13	321047	0.0025
rs1054085	C	T	C	T	5.62E-05	18.0388	0.0155	-0.0059	0.624	0.6243	52248291	0.0019	450243	0.00243899	52248291	2.96E-10	321047	0.0025
rs10748849	T	C	T	C	8.17E-05	26.2459	0.0178	-0.0026	0.393	0.3906	105530086	0.0019	450243	0.1804	105530086	2.88E-13	321047	0.0024
rs10831984	G	A	G	A	0.000146798	47.1356	0.0234	6.00E-04	0.454	0.4545	13168598	0.0019	450243	0.736701	13168598	7.25E-23	321047	0.0024
rs10836366	C	T	C	T	5.86E-05	18.8169	-0.0191	0.0127	0.251	0.2496	35308988	0.0022	450243	6.83E-09	35308988	2.33E-12	321047	0.0027
rs10983184	T	C	T	C	0.000171155	54.9578	0.0273	0.007	0.64	0.6395	119234058	0.002	450243	0.000406303	119234058	9.05E-28	321047	0.0025
rs10987386	T	C	T	C	6.61E-05	21.2258	-0.0259	0.01	0.187	0.187	129416317	0.0024	450243	4.06E-05	129416317	4.51E-17	321047	0.0031
rs11000805	C	G	C	G	4.90E-05	15.735	-0.0223	0.0118	0.187	0.1881	75663351	0.0024	450243	1.27E-06	75663351	5.37E-13	321047	0.0031
rs11067615	G	T	G	T	7.09E-05	22.7673	0.0162	-7.00E-04	0.513	0.5096	115925719	0.0019	450243	0.6911	115925719	1.15E-11	321047	0.0024
rs11098196	T	G	T	G	0.000103844	33.3419	-0.0196	-7.00E-04	0.508	0.5047	79403952	0.0019	450243	0.717599	79403952	2.42E-16	321047	0.0024
rs111231071	T	C	T	C	2.31E-05	7.4015	0.0343	-0.0015	0.0717	0.0707	142554046	0.0037	450243	0.6854	142554046	1.24E-13	321047	0.0046
rs11172113	C	T	C	T	0.000134911	43.3184	0.0227	-0.0146	0.411	0.4123	57527283	0.0019	450243	2.20E-14	57527283	7.04E-21	321047	0.0024
rs11200633	T	C	T	C	4.62E-05	14.8465	-0.0192	0.0146	0.216	0.2151	124211596	0.0023	450243	2.04E-10	124211596	3.94E-11	321047	0.0029
rs112009052	A	T	A	T	1.63E-05	5.2197	0.143	-0.0608	0.014	0.0134	41099501	0.0084	450243	4.40E-13	41099501	3.82E-43	321047	0.0104
rs11234768	C	T	C	T	6.84E-05	21.9688	-0.0303	0.0046	0.154	0.1541	86448839	0.0026	450243	0.0773001	86448839	5.07E-20	321047	0.0033
rs112731178	T	C	T	C	5.14E-05	16.4904	0.04	-0.0089	0.0958	0.0967	54343736	0.0032	450243	0.00552904	54343736	5.76E-23	321047	0.0041
rs115503647	G	A	G	A	1.58E-05	5.0683	-0.038	-0.0066	0.052	0.0525	36271840	0.0042	450243	0.1202	36271840	1.20E-12	321047	0.0053
rs1155612	C	T	C	T	0.000219547	70.5	-0.0285	0.0019	0.509	0.5104	239897705	0.0019	450243	0.3213	239897705	6.50E-33	321047	0.0024
rs115830429	A	G	A	G	7.73E-06	2.483	0.0586	-0.0094	0.0237	0.0248	56239955	0.0061	450243	0.1219	56239955	1.93E-13	321047	0.008
rs11620380	A	C	A	C	2.81E-05	9.0085	-0.027	0.0064	0.105	0.1053	99665512	0.0031	450243	0.0391201	99665512	4.60E-12	321047	0.0039
rs11637595	T	C	T	C	5.13E-05	16.4861	0.0174	-0.0071	0.273	0.276	40387728	0.0021	450243	0.000984895	40387728	8.24E-11	321047	0.0027
rs11648508	T	G	T	G	0.000219923	70.6207	0.0332	0.006	0.683	0.6846	58063513	0.002	450243	0.00323802	58063513	9.86E-39	321047	0.0026
rs11653958	A	G	A	G	5.89E-05	18.9056	0.0197	-0.0159	0.743	0.7428	62686730	0.0022	450243	1.91E-13	62686730	9.17E-13	321047	0.0028
rs11691805	A	T	A	T	0.000128365	41.2163	-0.0224	-0.0012	0.616	0.6164	9294581	0.0019	450243	0.543501	9294581	2.70E-20	321047	0.0024
rs11771259	G	C	G	C	3.81E-05	12.2357	-0.0275	8.00E-04	0.119	0.1185	7277215	0.0029	450243	0.7851	7277215	5.03E-14	321047	0.0036
rs11888819	C	A	C	A	0.000110535	35.4908	0.0255	-0.0081	0.274	0.2737	36714954	0.0021	450243	0.000117701	36714954	6.87E-22	321047	0.0027
rs1192415	A	G	A	G	0.000204568	65.689	0.044	-0.001	0.812	0.8118	92077097	0.0024	450243	0.6904	92077097	2.28E-47	321047	0.003
rs12023835	C	T	C	T	0.000103652	33.2805	-0.02	-5.00E-04	0.398	0.3986	198859198	0.0019	450243	0.778999	198859198	2.55E-16	321047	0.0024
rs12134019	T	C	T	C	5.92E-05	19.0136	0.0311	0.0031	0.14	0.1419	185951134	0.0027	450243	0.2565	185951134	2.44E-19	321047	0.0035
rs12134534	C	T	C	T	0.000162087	52.0457	0.0249	0.0142	0.591	0.5927	219926009	0.0019	450243	8.39E-14	219926009	6.96E-25	321047	0.0024
rs12189242	A	C	A	C	5.44E-05	17.4646	0.0185	-4.00E-04	0.247	0.2479	34627666	0.0022	450243	0.841	34627666	1.21E-11	321047	0.0027
rs12202314	C	T	C	T	9.55E-05	30.6668	0.0209	-0.0011	0.325	0.3243	45530471	0.002	450243	0.575999	45530471	2.17E-16	321047	0.0025
rs12522114	A	C	A	C	0.000224181	71.9884	-0.0367	-5.00E-04	0.265	0.2649	52187038	0.0021	450243	0.8095	52187038	1.47E-41	321047	0.0027
rs12607689	G	T	G	T	6.53E-05	20.9536	0.0158	-0.0026	0.409	0.407	20016299	0.0019	450243	0.1769	20016299	6.83E-11	321047	0.0024
rs12627254	T	G	T	G	7.23E-05	23.2266	0.0357	-0.0142	0.128	0.129	35368402	0.0029	450243	6.61E-07	35368402	6.85E-24	321047	0.0035
rs12698403	A	G	A	G	0.000148566	47.7035	-0.0236	-0.0022	0.442	0.44	156127246	0.0019	450243	0.2581	156127246	1.48E-22	321047	0.0024
rs12715478	G	A	G	A	0.000163016	52.3441	-0.025	4.00E-04	0.406	0.4088	55152319	0.0019	450243	0.8171	55152319	1.35E-24	321047	0.0024
rs1274475	A	G	A	G	6.70E-05	21.5271	0.0168	0.004	0.392	0.3914	34480582	0.002	450243	0.0427602	34480582	8.30E-12	321047	0.0025
rs12781987	T	G	T	G	5.08E-05	16.3255	-0.0201	-0.0059	0.217	0.2159	123194321	0.0023	450243	0.0110499	123194321	5.88E-12	321047	0.0029
rs12875005	G	T	G	T	7.17E-05	23.0281	0.0182	-0.0027	0.319	0.3208	50284701	0.002	450243	0.1848	50284701	7.86E-13	321047	0.0025
rs12918140	C	G	C	G	3.20E-05	10.2764	-0.027	-0.0188	0.115	0.1154	86403821	0.003	450243	2.43E-10	86403821	6.72E-13	321047	0.0038
rs12928722	T	A	T	A	0.000388316	124.7154	-0.0386	0.0057	0.595	0.5963	75452431	0.0019	450243	0.00298903	75452431	1.94E-56	321047	0.0024
rs1293994	G	A	G	A	6.33E-05	20.3109	-0.0154	-0.0046	0.558	0.5581	186244720	0.0019	450243	0.0149699	186244720	1.80E-10	321047	0.0024
rs13332450	C	T	C	T	3.03E-05	9.7196	0.0385	0.0075	0.075	0.0758	67549170	0.0036	450243	0.0374697	67549170	3.55E-17	321047	0.0046
rs13361953	C	T	C	T	0.000377471	121.2308	-0.0412	-0.0083	0.336	0.3355	156926442	0.002	450243	2.92E-05	156926442	6.45E-60	321047	0.0025
rs1391805	A	G	A	G	5.22E-05	16.7503	-0.019	-8.00E-04	0.761	0.7598	26896236	0.0022	450243	0.724201	26896236	7.54E-12	321047	0.0028
rs1429555	T	C	T	C	4.67E-05	14.9898	0.0508	-0.008	0.0689	0.0697	49712097	0.0037	450243	0.0327002	49712097	2.10E-27	321047	0.0047
rs1441207	C	G	C	G	5.39E-05	17.2936	0.0181	-0.0094	0.26	0.258	70367191	0.0022	450243	1.39E-05	70367191	2.94E-11	321047	0.0027
rs1441358	G	T	G	T	0.000916556	294.5255	-0.0642	-0.0045	0.336	0.3361	71612514	0.002	450243	0.0247702	71612514	4.12E-145	321047	0.0025
rs1452909	A	G	A	G	5.11E-05	16.4147	-0.0185	5.00E-04	0.251	0.2508	134566071	0.0022	450243	0.8035	134566071	2.17E-11	321047	0.0028
rs146612591	G	C	G	C	5.91E-06	1.8988	0.052	-0.0134	0.023	0.023	98845870	0.0063	450243	0.0343503	98845870	8.86E-11	321047	0.008
rs1529672	A	C	A	C	0.000166705	53.5287	0.0423	0.0117	0.174	0.1736	25520582	0.0025	450243	2.73E-06	25520582	1.73E-41	321047	0.0031
rs1570203	A	G	A	G	0.000163036	52.3503	0.0246	0.0033	0.53	0.5268	4120648	0.0019	450243	0.0841996	4120648	5.78E-25	321047	0.0024
rs1593438	C	A	C	A	6.61E-05	21.2322	0.0171	0.0097	0.348	0.3437	88978867	0.002	450243	1.16E-06	88978867	1.11E-11	321047	0.0025
rs163694	C	T	C	T	7.41E-05	23.7762	-0.0166	-0.0074	0.539	0.5445	72388934	0.0019	450243	9.82E-05	72388934	4.98E-12	321047	0.0024
rs1756281	G	A	G	A	0.000108907	34.9678	-0.0237	0.0022	0.301	0.3032	84338431	0.0021	450243	0.289	84338431	1.38E-19	321047	0.0026
rs17666332	G	T	G	T	0.000121732	39.0861	-0.0267	-0.0074	0.276	0.28	29469675	0.0021	450243	0.000447497	29469675	9.22E-24	321047	0.0027
rs1799807	C	T	C	T	5.36E-06	1.7214	-0.0598	-0.0039	0.019	0.0195	165548529	0.0068	450243	0.5711	165548529	8.59E-12	321047	0.0088
rs1849496	A	C	A	C	1.69E-05	5.4407	0.0343	0.0127	0.0616	0.0605	99328145	0.004	450243	0.001376	99328145	4.96E-12	321047	0.005
rs1928160	A	G	A	G	0.000236685	76.0046	-0.0296	2.00E-04	0.515	0.5167	22006676	0.0019	450243	0.9262	22006676	5.78E-36	321047	0.0024
rs193686	T	C	T	C	6.31E-05	20.2624	-0.0178	-0.0061	0.684	0.6819	116431427	0.002	450243	0.00267301	116431427	4.07E-12	321047	0.0026
rs1956028	C	T	C	T	4.96E-05	15.9136	-0.0306	-0.0045	0.126	0.1261	93507197	0.0029	450243	0.1155	93507197	2.37E-17	321047	0.0036
rs2012453	G	A	G	A	0.000149552	48.0201	-0.0239	0.0028	0.589	0.5905	41840238	0.0019	450243	0.1542	41840238	4.26E-23	321047	0.0024
rs2027761	T	C	T	C	5.89E-05	18.9034	0.0369	-0.0081	0.113	0.1118	73036179	0.003	450243	0.00678703	73036179	1.31E-22	321047	0.0038
rs2084448	C	T	C	T	7.42E-05	23.834	-0.0197	0.003	0.294	0.2939	187530520	0.0021	450243	0.1473	187530520	4.65E-14	321047	0.0026
rs2168721	G	A	G	A	0.000100682	32.3268	0.0198	8.00E-04	0.612	0.6107	82208192	0.0019	450243	0.6978	82208192	6.89E-16	321047	0.0024
rs227728	A	T	A	T	6.48E-05	20.8156	-0.0171	0.0064	0.334	0.3307	54776855	0.002	450243	0.00140401	54776855	1.20E-11	321047	0.0025
rs2285261	A	C	A	C	9.33E-05	29.9657	0.0191	4.00E-04	0.384	0.3821	16922013	0.002	450243	0.85	16922013	4.90E-15	321047	0.0024
rs2452995	C	T	C	T	5.49E-05	17.6187	0.0167	-0.0032	0.691	0.6894	97508421	0.002	450243	0.1137	97508421	9.66E-11	321047	0.0026
rs2544536	C	T	C	T	0.000154356	49.563	0.0239	0.0041	0.512	0.513	15906854	0.0019	450243	0.0281002	15906854	4.15E-24	321047	0.0024
rs2571445	G	A	G	A	0.00010253	32.9203	0.0199	0.0031	0.603	0.605	218683154	0.0019	450243	0.1058	218683154	3.08E-16	321047	0.0024
rs2579762	C	A	C	A	0.000113297	36.3776	-0.0205	0.0066	0.473	0.4713	78318879	0.0019	450243	0.000457299	78318879	9.26E-18	321047	0.0024
rs2609280	G	A	G	A	0.000360514	115.7829	-0.0537	0.0063	0.785	0.7878	89854961	0.0023	450243	0.006624	89854961	1.83E-76	321047	0.0029
rs274995	C	T	C	T	7.00E-05	22.4744	-0.0163	0.0072	0.42	0.4173	20386656	0.0019	450243	0.0001554	20386656	1.47E-11	321047	0.0024
rs2760751	G	A	G	A	6.17E-05	19.8195	-0.0191	0.0141	0.728	0.7295	2028106	0.0021	450243	3.81E-11	2028106	6.30E-13	321047	0.0027
rs2794360	A	G	A	G	4.16E-05	13.344	0.033	0.0042	0.104	0.1043	3427485	0.0031	450243	0.1711	3427485	2.27E-17	321047	0.0039
rs2798641	T	C	T	C	0.000196262	63.0213	-0.045	-0.0063	0.183	0.1833	109268050	0.0024	450243	0.00991996	109268050	3.89E-48	321047	0.0031
rs2834457	A	T	A	T	0.000155137	49.8136	0.0247	0.0055	0.622	0.6199	35712214	0.002	450243	0.00476903	35712214	5.16E-24	321047	0.0024
rs28787109	A	G	A	G	9.66E-05	31.0176	0.0193	0.0044	0.399	0.4039	51218695	0.0019	450243	0.0226298	51218695	1.29E-15	321047	0.0024
rs2999089	G	C	G	C	8.99E-05	28.8513	-0.0434	-0.0014	0.881	0.8807	127935159	0.0029	450243	0.635	127935159	3.92E-32	321047	0.0037
rs301127	T	A	T	A	4.23E-05	13.5711	0.0195	0.002	0.201	0.1991	53795612	0.0024	450243	0.3945	53795612	5.34E-11	321047	0.003
rs330939	G	T	G	T	0.000126266	40.5423	-0.0232	-0.0031	0.379	0.3771	9018590	0.002	450243	0.1141	9018590	4.46E-21	321047	0.0025
rs34624010	A	G	A	G	9.85E-05	31.6324	0.0243	4.00E-04	0.266	0.2693	89948897	0.0021	450243	0.8651	89948897	2.06E-19	321047	0.0027
rs34712979	A	G	A	G	0.000703926	226.1511	-0.0682	-0.0013	0.256	0.2553	106819053	0.0022	450243	0.5507	106819053	4.18E-134	321047	0.0028
rs35107139	C	A	C	A	0.000238139	76.4715	-0.0315	-0.0015	0.404	0.4047	54419106	0.002	450243	0.4667	54419106	3.40E-36	321047	0.0025
rs35195586	T	G	T	G	2.78E-05	8.9328	-0.0408	8.00E-04	0.0662	0.0663	67078619	0.0038	450243	0.8218	67078619	1.77E-17	321047	0.0048
rs35246838	C	T	C	T	8.21E-05	26.3467	-0.0386	0.0125	0.132	0.1319	36915540	0.0028	450243	1.01E-05	36915540	1.40E-27	321047	0.0036
rs35420030	C	T	C	T	2.25E-05	7.2366	0.045	-6.00E-04	0.053	0.0469	53949117	0.0045	450243	0.8957	53935407	3.08E-17	321047	0.0053
rs35506173	T	C	T	C	0.000111657	35.8508	0.0256	-0.0033	0.275	0.2767	46374916	0.0021	450243	0.1289	46374916	1.79E-21	321047	0.0027
rs36049816	C	T	C	T	9.06E-05	29.1032	0.0189	5.00E-04	0.624	0.624	17842500	0.002	450243	0.8016	17842500	1.21E-14	321047	0.0024
rs3732986	G	A	G	A	6.63E-05	21.2744	-0.0157	0.0016	0.538	0.5401	8586502	0.0019	450243	0.3925	8586502	3.35E-11	321047	0.0024
rs374597	T	C	T	C	0.000136592	43.858	0.0225	-0.0063	0.477	0.4777	18437043	0.0019	450243	0.001027	18437043	2.38E-21	321047	0.0024
rs377731	A	G	A	G	8.03E-05	25.7784	-0.0185	-0.008	0.379	0.3853	98332239	0.0019	450243	3.82E-05	98332239	5.13E-14	321047	0.0025
rs3779505	A	G	A	G	2.85E-05	9.1612	0.0277	0.0025	0.101	0.1007	20405265	0.0031	450243	0.4245	20405265	1.73E-12	321047	0.0039
rs4308141	G	C	G	C	0.000258461	82.9991	0.0484	0.0042	0.199	0.1983	239881309	0.0024	450243	0.0731594	239881309	3.58E-59	321047	0.003
rs4438257	G	T	G	T	4.80E-05	15.4166	-0.0288	-7.00E-04	0.131	0.1304	63895736	0.0028	450243	0.8109	63895736	2.18E-16	321047	0.0035
rs4478547	G	T	G	T	8.57E-05	27.5085	-0.0194	8.00E-04	0.647	0.6474	109389370	0.002	450243	0.690501	109389370	8.00E-15	321047	0.0025
rs4721457	C	T	C	T	4.37E-05	14.0179	-0.0244	-0.0065	0.151	0.1473	15872324	0.0027	450243	0.0140401	15872324	1.73E-13	321047	0.0033
rs4982712	G	A	G	A	9.25E-05	29.6945	0.0189	0.0011	0.603	0.6057	23403728	0.0019	450243	0.588499	23403728	6.52E-15	321047	0.0024
rs55703445	T	C	T	C	9.58E-05	30.7633	-0.0275	-0.0056	0.219	0.2142	95541202	0.0023	450243	0.01392	95541202	1.70E-21	321047	0.0029
rs55884799	C	T	C	T	0.00015973	51.2886	0.0415	0.0013	0.173	0.175	18287623	0.0025	450243	0.585301	18287623	4.01E-40	321047	0.0031
rs55966786	A	G	A	G	1.66E-05	5.3316	-0.029	0.0075	0.0723	0.0721	205297880	0.0036	450243	0.0391201	205297880	3.85E-10	321047	0.0046
rs567508	A	G	A	G	3.82E-05	12.2597	0.0224	0.0023	0.842	0.8444	126008910	0.0027	450243	0.3921	126008910	1.58E-11	321047	0.0033
rs5748428	T	G	T	G	4.35E-05	13.9606	0.0178	0.0038	0.222	0.2225	19777457	0.0023	450243	0.0964495	19777457	3.80E-10	321047	0.0028
rs58769314	C	T	C	T	5.05E-05	16.218	-0.0174	0.002	0.266	0.2663	140208215	0.0021	450243	0.3591	140208215	1.14E-10	321047	0.0027
rs60568503	A	G	A	G	0.000142675	45.8116	0.0247	-0.0039	0.376	0.3752	109472166	0.002	450243	0.0477298	109472166	1.27E-23	321047	0.0025
rs61147355	A	G	A	G	5.26E-05	16.9021	0.0284	0.0022	0.141	0.1414	110171000	0.0027	450243	0.4108	110171000	1.54E-16	321047	0.0034
rs61603681	A	T	A	T	6.70E-05	21.51	0.0172	0.0029	0.349	0.3502	30908355	0.002	450243	0.1482	30908355	3.18E-12	321047	0.0025
rs62092156	A	G	A	G	2.04E-05	6.5497	0.0254	0.0018	0.0942	0.0952	42829025	0.0032	450243	0.5723	42829025	4.06E-10	321047	0.0041
rs62201738	C	A	C	A	0.000127749	41.0186	0.0743	0.0018	0.078	0.0792	229502197	0.0035	450243	0.611399	229502197	9.45E-63	321047	0.0044
rs62283793	T	C	T	C	1.29E-05	4.1311	0.034	-0.0061	0.053	0.0516	171817325	0.0043	450243	0.1486	171817325	2.07E-10	321047	0.0053
rs62289340	T	C	T	C	7.42E-05	23.8142	0.0167	0.0097	0.436	0.4363	7879027	0.0019	450243	3.94E-07	7879027	2.36E-12	321047	0.0024
rs62316310	A	G	A	G	0.00012164	39.0567	0.0272	-0.0064	0.26	0.2628	75676529	0.0022	450243	0.00282501	75676529	2.24E-23	321047	0.0027
rs62321845	G	A	G	A	5.68E-05	18.2229	-0.0229	-0.0154	0.194	0.195	124819607	0.0024	450243	1.26E-10	124819607	3.33E-14	321047	0.003
rs631126	C	T	C	T	0.000105006	33.7153	0.0256	0.0082	0.75	0.7496	8800723	0.0022	450243	0.000180198	8800723	7.24E-21	321047	0.0027
rs6421437	T	G	T	G	7.38E-05	23.71	-0.0179	0.0027	0.363	0.3628	61040313	0.002	450243	0.1813	61040313	1.73E-12	321047	0.0025
rs6433079	C	A	C	A	7.19E-05	23.0746	0.0223	0.0049	0.239	0.2383	169496652	0.0022	450243	0.0251501	169496652	1.50E-15	321047	0.0028
rs659398	C	T	C	T	0.00010917	35.0522	0.0254	-0.0021	0.728	0.7313	103131300	0.0021	450243	0.3314	103131300	5.08E-21	321047	0.0027
rs6722557	C	G	C	G	6.77E-05	21.7472	-0.0204	0.002	0.256	0.2537	145755449	0.0022	450243	0.3464	145755449	8.05E-14	321047	0.0027
rs6809164	G	T	G	T	9.09E-05	29.1751	-0.0232	0.0115	0.271	0.2706	53712910	0.0021	450243	6.16E-08	53712910	5.26E-18	321047	0.0027
rs6880851	T	G	T	G	6.36E-05	20.42	0.0253	-0.0097	0.189	0.1903	156821622	0.0024	450243	5.28E-05	156821622	1.45E-16	321047	0.0031
rs7093310	T	C	T	C	3.98E-05	12.7737	0.034	-0.0082	0.902	0.9014	5662119	0.0032	450243	0.0106101	5662119	2.14E-17	321047	0.004
rs7118465	T	C	T	C	0.000124123	39.8539	-0.0249	2.00E-04	0.681	0.6816	131970313	0.002	450243	0.9093	131970313	2.09E-22	321047	0.0026
rs7139311	T	C	T	C	6.22E-05	19.9584	0.0152	-0.0039	0.535	0.536	15266796	0.0019	450243	0.0421803	15266796	1.45E-10	321047	0.0024
rs7162245	G	A	G	A	5.76E-05	18.5013	0.0159	-0.0032	0.646	0.6487	84300727	0.002	450243	0.104	84300727	1.72E-10	321047	0.0025
rs72651496	A	G	A	G	4.73E-05	15.1886	-0.0169	0.0052	0.263	0.265	19724874	0.0021	450243	0.0151799	19724874	2.79E-10	321047	0.0027
rs72673442	C	T	C	T	2.57E-05	8.2351	-0.0517	-0.0052	0.049	0.0491	60948125	0.0043	450243	0.2353	60948125	8.80E-21	321047	0.0055
rs72907878	A	G	A	G	6.58E-05	21.1366	-0.0334	-0.0041	0.134	0.1346	157083697	0.0028	450243	0.137	157083697	1.96E-21	321047	0.0035
rs7307510	C	T	C	T	0.000189932	60.9884	-0.0439	-6.00E-04	0.813	0.8098	96237570	0.0024	450243	0.8007	96237570	1.44E-46	321047	0.0031
rs73158393	G	C	G	C	6.86E-05	22.0171	0.0205	-1.00E-04	0.257	0.2583	33335386	0.0022	450243	0.9657	33335386	3.56E-14	321047	0.0027
rs73158411	A	G	A	G	0.000122631	39.375	0.023	0.0063	0.368	0.3678	99610127	0.002	450243	0.00131099	99610127	1.41E-20	321047	0.0025
rs73182224	A	G	A	G	5.23E-05	16.7868	-0.0197	-0.0056	0.239	0.241	186083483	0.0023	450243	0.0140602	186083483	2.01E-11	321047	0.0029
rs7401714	G	A	G	A	6.86E-05	22.0094	-0.0161	-7.00E-04	0.574	0.5752	36718441	0.0019	450243	0.7205	36718441	1.68E-11	321047	0.0024
rs751859	A	T	A	T	7.20E-05	23.1068	0.0242	-0.0036	0.21	0.2093	10761430	0.0023	450243	0.1217	10761430	8.77E-17	321047	0.0029
rs7555534	T	C	T	C	7.03E-05	22.5596	0.0174	0.009	0.631	0.6327	205908867	0.0019	450243	3.16E-06	205908867	1.71E-12	321047	0.0025
rs7634731	G	A	G	A	9.33E-05	29.9446	0.0237	-0.0032	0.264	0.2648	57932958	0.0021	450243	0.1309	57932958	2.18E-18	321047	0.0027
rs76525968	T	G	T	G	5.13E-05	16.4833	-0.0175	-0.0059	0.268	0.2672	57371192	0.0021	450243	0.00549997	57371192	8.03E-11	321047	0.0027
rs7733410	A	G	A	G	0.000679942	218.4406	0.0505	-0.0036	0.441	0.443	147856522	0.0019	450243	0.0576594	147856522	1.56E-96	321047	0.0024
rs78227763	T	C	T	C	8.82E-06	2.831	0.047	-0.0026	0.0315	0.0323	128774097	0.0054	450243	0.6226	128774097	8.65E-12	321047	0.0069
rs78442819	C	G	C	G	0.000130712	41.9698	-0.0355	-0.002	0.2	0.1973	10740982	0.0024	450243	0.4105	10740982	2.25E-31	321047	0.0031
rs7974933	G	A	G	A	3.49E-05	11.2165	0.023	-0.0058	0.143	0.1441	1513912	0.0027	450243	0.03384	1513912	2.54E-11	321047	0.0034
rs79898473	C	T	C	T	0.00019299	61.9704	0.0308	-0.006	0.329	0.3314	179598771	0.002	450243	0.00303697	179598771	2.31E-33	321047	0.0026
rs8039637	T	C	T	C	4.19E-05	13.4539	-0.0264	0.001	0.137	0.136	99686951	0.0028	450243	0.728799	99686951	2.99E-14	321047	0.0035
rs8068952	C	G	C	G	0.000101888	32.7141	-0.0285	-5.00E-04	0.784	0.7837	59286644	0.0023	450243	0.8253	59286644	1.21E-22	321047	0.0029
rs8089099	A	G	A	G	9.41E-05	30.2097	0.0235	1.00E-04	0.275	0.2749	10078071	0.0021	450243	0.9547	10078071	1.52E-18	321047	0.0027
rs840467	C	T	C	T	8.97E-05	28.7866	-0.0301	-0.0045	0.812	0.8112	121415899	0.0024	450243	0.0618301	121415899	1.62E-22	321047	0.0031
rs879394	T	G	T	G	0.000126855	40.7313	-0.0298	-0.0084	0.235	0.2336	168709843	0.0022	450243	0.000177799	168709843	4.71E-26	321047	0.0028
rs911930	G	T	G	T	5.46E-05	17.5234	0.0167	-0.0061	0.694	0.6915	101698416	0.0021	450243	0.00276898	101698416	1.30E-10	321047	0.0026
rs9333118	A	C	A	C	2.51E-05	8.0508	-0.0275	0.0035	0.094	0.0929	15702362	0.0033	450243	0.2882	15702362	1.05E-11	321047	0.004
rs9351958	C	G	C	G	0.000132804	42.6417	0.0345	-2.00E-04	0.202	0.1989	73661010	0.0024	450243	0.9319	73661010	3.23E-31	321047	0.003
rs9533803	T	C	T	C	8.46E-05	27.1584	-0.0261	-0.0019	0.213	0.2134	44820608	0.0023	450243	0.4216	44820608	2.92E-19	321047	0.0029
rs9600261	A	G	A	G	4.17E-05	13.3897	0.0207	0.0014	0.184	0.1815	74899633	0.0025	450243	0.5645	74899633	2.11E-11	321047	0.0031
rs9634470	C	T	C	T	7.20E-05	23.1202	0.0208	0.0026	0.265	0.2666	109918493	0.0022	450243	0.2203	109918493	2.73E-14	321047	0.0027
rs9636166	C	A	C	A	6.67E-05	21.4185	-0.0355	0.0076	0.126	0.1258	31829613	0.0029	450243	0.00830902	31829613	3.66E-23	321047	0.0036
rs9661687	T	C	T	C	4.42E-05	14.1769	-0.0271	0.0138	0.863	0.8654	78387270	0.0027	450243	5.20E-07	78387270	6.11E-15	321047	0.0035
rs979455	C	T	C	T	6.54E-05	21.0114	-0.0173	9.00E-04	0.325	0.3257	150594802	0.002	450243	0.6707	150594802	9.22E-12	321047	0.0025
rs987068	C	G	C	G	0.000173013	55.5544	-0.0296	0.007	0.689	0.6873	95025146	0.002	450243	0.000516095	95025146	1.46E-30	321047	0.0026
rs9874847	T	C	T	C	5.10E-05	16.3869	0.0278	0.0025	0.143	0.1437	13919309	0.0027	450243	0.3652	13919309	6.04E-16	321047	0.0034
rs9905278	T	C	T	C	0.000116948	37.5501	-0.0208	0.0143	0.492	0.4953	69211683	0.0019	450243	3.24E-14	69211683	2.90E-18	321047	0.0024
rs9912501	T	C	T	C	0.000154146	49.4955	0.0239	-0.0064	0.522	0.5246	3881345	0.0019	450243	0.000686499	3881345	6.07E-24	321047	0.0024
rs995758	T	C	T	C	0.001295261	416.3764	0.0707	0.0147	0.398	0.3934	145478201	0.0019	450243	2.75E-14	145478201	1.48E-185	321047	0.0024
rs996865	T	C	T	C	4.62E-05	14.8315	-0.0475	0.0065	0.0752	0.0765	69371318	0.0036	450243	0.0683203	69371318	1.82E-25	321047	0.0046
rs9970286	A	G	A	G	0.000122553	39.3498	0.0236	0.0021	0.329	0.3275	111737398	0.002	450243	0.2913	111737398	1.92E-20	321047	0.0025
