# Supplementary material for: Association between appendicular lean mass and chronic obstructive pulmonary disease: epidemiological cross-sectional study and bidirectional Mendelian randomization analysis
Source: Front Nutr. 2023 Jun 29;10:1159949. doi: 10.3389/fnut.2023.1159949 (PMC10338881; doi:10.3389/fnut.2023.1159949)
Supplement: Supplementary file 2 [file Data_Sheet_2.ZIP › Supplementary Table 1.csv]

SNP	effect_allele.exposure	other_allele.exposure	effect_allele.outcome	other_allele.outcome	beta.exposure	beta.outcome	eaf.exposure	eaf.outcome	pos	se.outcome	samplesize.outcome	pval.outcome	pos.exposure	pval.exposure	se.exposure	samplesize.exposure
rs10019221	T	G	T	G	-0.0124	-0.0045	0.5974	0.6352	21785364	0.0193	NA	0.8138	21785364	1.22E-10	0.0019	450243
rs1005723	T	C	T	C	0.0161	0.0043	0.1908	0.2285	243646251	0.022	NA	0.8444	243646251	1.79E-11	0.0024	450243
rs10107388	C	T	C	T	-0.0159	-0.0137	0.3691	0.3606	145004944	0.0194	NA	0.4787	145004944	6.95E-16	0.002	450243
rs10123619	G	A	G	A	-0.0171	-0.0069	0.8425	0.8259	119353611	0.0245	NA	0.776499	119353611	4.05E-11	0.0026	450243
rs10128781	C	T	C	T	0.0172	-0.0464	0.2858	0.2942	29520706	0.0204	NA	0.0225502	29520706	1.69E-16	0.0021	450243
rs1014526	T	C	T	C	0.0138	-0.0184	0.3946	0.4741	16549778	0.0187	NA	0.3253	16549778	1.87E-12	0.002	450243
rs10171272	A	C	A	C	0.0136	0.0309	0.3035	0.2039	25946636	0.0231	NA	0.1804	25946636	2.87E-11	0.002	450243
rs1056747	G	A	G	A	-0.0155	0.0052	0.4117	0.4292	35690102	0.0188	NA	0.783599	35690102	8.05E-16	0.0019	450243
rs10776560	T	C	T	C	-0.0157	0.0206	0.4995	0.3687	50542358	0.0192	NA	0.2851	50542358	7.88E-17	0.0019	450243
rs10815274	C	A	C	A	0.0124	-0.0019	0.4562	0.5114	5728968	0.0185	NA	0.9191	5728968	6.46E-11	0.0019	450243
rs10858246	C	G	C	G	-0.0188	-0.0225	0.3183	0.3224	139102831	0.0199	NA	0.2577	139102831	2.35E-20	0.002	450243
rs10881582	A	G	A	G	-0.0151	0.0161	0.2388	0.2408	137256078	0.0217	NA	0.4591	137256078	1.26E-11	0.0022	450243
rs10922476	G	A	G	A	0.016	0.0053	0.5568	0.6686	89142464	0.0197	NA	0.7861	89142464	1.78E-17	0.0019	450243
rs10993916	C	T	C	T	-0.0148	0.0256	0.3021	0.3641	136941117	0.0193	NA	0.1834	136941117	7.80E-13	0.0021	450243
rs11009928	G	A	G	A	-0.0148	-0.0314	0.2547	0.1884	35059237	0.0237	NA	0.1859	35058712	1.04E-11	0.0022	450243
rs11049704	G	C	G	C	-0.0183	-0.0088	0.293	0.2572	28691701	0.0212	NA	0.6766	28691701	1.10E-18	0.0021	450243
rs11060942	A	G	A	G	-0.0354	0.036	0.0344	0.04797	123434524	0.0433	NA	0.4062	123434524	7.49E-12	0.0052	450243
rs111622870	C	T	C	T	-0.0282	-0.0233	0.0482	0.02421	2613109	0.0602	NA	0.699199	2613109	1.86E-10	0.0044	450243
rs11191208	A	G	A	G	0.0147	0.0026	0.2057	0.2103	103838497	0.023	NA	0.9108	103838497	3.69E-10	0.0024	450243
rs11198591	A	G	A	G	0.0148	-0.0071	0.3684	0.3502	120515892	0.0194	NA	0.7147	120515892	4.91E-14	0.002	450243
rs11210229	G	A	G	A	0.0125	-0.0186	0.6168	0.6261	73860028	0.0191	NA	0.3302	73860028	8.21E-11	0.0019	450243
rs112153300	A	G	A	G	0.0261	-0.0222	0.089	0.0861	47547474	0.0332	NA	0.5032	47547474	7.05E-15	0.0034	450243
rs112369231	C	T	C	T	0.0181	1.00E-04	0.265	0.2981	218519367	0.0204	NA	0.9949	218519367	2.63E-17	0.0021	450243
rs112373502	C	T	C	T	0.0179	0.0128	0.1352	0.1586	129181260	0.0255	NA	0.6153	129181260	1.06E-10	0.0028	450243
rs112873218	T	C	T	C	0.0216	0.0502	0.1054	0.1186	1960119	0.0291	NA	0.0849806	1960119	4.02E-12	0.0031	450243
rs113146332	C	G	C	G	0.0311	-0.1651	0.0381	0.01233	42565977	0.0854	NA	0.05325	42565977	2.99E-10	0.0049	450243
rs113289555	T	G	T	G	-0.0206	-0.037	0.2333	0.2026	1006200	0.0232	NA	0.1115	996998	7.33E-20	0.0023	450243
rs113671109	C	T	C	T	-0.015	-0.0096	0.22	0.25	12620885	0.0215	NA	0.655399	12620885	4.23E-11	0.0023	450243
rs113744258	G	T	G	T	-0.0496	0.0238	0.5176	0.4911	66373501	0.0186	NA	0.2008	66373501	4.99E-151	0.0019	450243
rs115105539	C	G	C	G	0.0231	0.0014	0.1667	0.1384	49409496	0.027	NA	0.9579	49409496	7.83E-20	0.0025	450243
rs116008080	A	G	A	G	-0.0415	0.0116	0.0238	0.02791	67254841	0.0564	NA	0.8371	67254841	4.06E-11	0.0063	450243
rs11605297	A	G	A	G	0.0146	-0.0166	0.2328	0.2667	58296806	0.0214	NA	0.4374	58296806	8.03E-11	0.0022	450243
rs116092985	G	A	G	A	-0.0401	0.0396	0.0958	0.06947	2160973	0.0369	NA	0.283	2160973	1.17E-34	0.0033	450243
rs11633371	T	G	T	G	0.0216	-0.0437	0.4764	0.59	89356832	0.0189	NA	0.02069	89356832	7.49E-30	0.0019	450243
rs116493405	A	G	A	G	0.0287	0.0152	0.0537	0.02877	114733556	0.0558	NA	0.7851	114733556	9.52E-12	0.0042	450243
rs11651280	T	G	T	G	0.0267	-0.0305	0.0605	0.0779	17449917	0.0347	NA	0.3785	17449917	1.79E-11	0.004	450243
rs116657802	C	T	C	T	0.034	-0.0161	0.3162	0.3283	172165727	0.0197	NA	0.4137	172162394	2.32E-63	0.002	450243
rs11670553	T	C	T	C	-0.0179	-0.0205	0.2763	0.2183	17168151	0.0224	NA	0.3604	17168151	4.35E-17	0.0021	450243
rs11672848	T	C	T	C	-0.0171	0.009	0.5246	0.4965	37570704	0.0185	NA	0.6261	37570704	7.73E-19	0.0019	450243
rs11684531	G	A	G	A	-0.0172	-0.0396	0.1328	0.07328	219835489	0.0361	NA	0.2724	219835489	4.17E-10	0.0028	450243
rs117203652	A	G	A	G	-0.0346	0.0883	0.03	0.007264	49889298	0.1108	NA	0.4253	49857801	4.32E-10	0.0055	450243
rs11720869	A	G	A	G	0.0141	0.0019	0.6686	0.5755	185619716	0.0188	NA	0.9185	185619716	2.54E-12	0.002	450243
rs12344515	T	C	T	C	-0.0163	-0.0268	0.2402	0.2101	113801231	0.0228	NA	0.2397	113801231	2.28E-13	0.0022	450243
rs12351226	T	C	T	C	0.0218	0.0241	0.1712	0.1065	98405230	0.0301	NA	0.423	98405230	9.13E-18	0.0025	450243
rs12512942	A	G	A	G	-0.0162	-0.0185	0.6376	0.5833	177766307	0.0188	NA	0.3262	177766307	1.58E-16	0.002	450243
rs12595051	A	G	A	G	0.0179	0.0144	0.2801	0.2884	51101178	0.0204	NA	0.4804	51101178	2.84E-17	0.0021	450243
rs12616192	A	G	A	G	-0.0261	0.0343	0.0676	0.1459	121568931	0.0264	NA	0.1943	121568931	6.83E-12	0.0038	450243
rs1285080	A	C	A	C	0.0234	0.0624	0.9091	0.919	172118995	0.0344	NA	0.0695505	172118995	2.80E-12	0.0034	450243
rs12904298	G	A	G	A	-0.0152	0.0053	0.7833	0.687	89392402	0.02	NA	0.79	89392402	4.49E-11	0.0023	450243
rs12943867	A	G	A	G	0.0184	-0.0256	0.3367	0.3717	79409710	0.0194	NA	0.1865	79409710	7.57E-20	0.002	450243
rs13037813	C	T	C	T	0.0292	0.0245	0.2391	0.2226	47750588	0.0222	NA	0.2694	47750588	1.71E-39	0.0022	450243
rs13109280	G	A	G	A	0.0131	-0.043	0.6618	0.6439	54380513	0.0195	NA	0.0269401	54380513	9.15E-11	0.002	450243
rs13170063	A	G	A	G	-0.0152	-0.0061	0.5921	0.6543	157895013	0.0196	NA	0.7538	157895013	4.11E-15	0.0019	450243
rs13209685	T	G	T	G	0.0277	-0.0373	0.1594	0.206	7779729	0.023	NA	0.105	7779729	7.49E-27	0.0026	450243
rs1330826	C	G	C	G	0.0162	0.0134	0.2268	0.249	85129970	0.0215	NA	0.5321	85129970	1.04E-12	0.0023	450243
rs1341215	A	G	A	G	0.0229	0.0127	0.1374	0.1798	111662350	0.0241	NA	0.5993	111662350	6.32E-17	0.0027	450243
rs1405227	A	G	A	G	0.0129	0.0054	0.3167	0.3692	98873390	0.0192	NA	0.777401	98873390	1.57E-10	0.002	450243
rs143076454	A	G	A	G	-0.0499	0.0841	0.0186	0.01394	921179	0.0795	NA	0.29	921179	1.06E-12	0.007	450243
rs143554698	T	C	T	C	-0.0257	0.001	0.1409	0.1057	95538573	0.0303	NA	0.9744	95538573	3.39E-21	0.0027	450243
rs1436164	T	C	T	C	-0.0139	0.0085	0.5572	0.6316	201158411	0.0191	NA	0.656299	201158411	1.83E-13	0.0019	450243
rs144627572	A	G	A	G	0.0439	0.0114	0.0329	0.0204	20583907	0.0655	NA	0.8615	20583907	1.30E-16	0.0053	450243
rs1527067	G	T	G	T	-0.0122	0.0028	0.3825	0.4861	54093044	0.0187	NA	0.8814	54093044	4.19E-10	0.002	450243
rs165849	A	G	A	G	0.0157	0.0106	0.6975	0.6717	19958669	0.0198	NA	0.5928	19958669	4.57E-14	0.0021	450243
rs17278379	C	T	C	T	0.0226	-0.0105	0.124	0.133	172381284	0.0274	NA	0.702399	172381284	2.40E-15	0.0029	450243
rs17681189	A	C	A	C	-0.0131	-0.0149	0.4231	0.4357	65976175	0.0187	NA	0.4258	65976175	5.82E-12	0.0019	450243
rs177591	G	C	G	C	-0.0191	0.0019	0.1489	0.17	28556199	0.0249	NA	0.9393	28556199	1.51E-12	0.0027	450243
rs1786263	T	G	T	G	-0.019	0.0121	0.6055	0.5912	13116432	0.0189	NA	0.5202	13116432	1.03E-22	0.0019	450243
rs1823217	G	A	G	A	-0.0181	0.0152	0.6449	0.7004	134380959	0.0203	NA	0.4537	134380959	4.06E-20	0.002	450243
rs188617336	T	C	T	C	0.0138	-0.0082	0.2983	0.2688	20627891	0.021	NA	0.6962	20610730	6.66E-11	0.0021	450243
rs1899040	T	C	T	C	0.0152	0.0094	0.7962	0.7923	223901896	0.0229	NA	0.683	223901896	9.04E-11	0.0023	450243
rs190823861	A	G	A	G	-0.0345	-0.0355	0.0466	0.038	73505911	0.0489	NA	0.4685	73505911	2.09E-14	0.0045	450243
rs1933081	A	T	A	T	0.0267	-0.0449	0.0834	0.07451	151651505	0.0354	NA	0.2052	151651505	5.33E-15	0.0034	450243
rs200739311	C	T	C	T	-0.0128	0.0329	0.6188	0.7169	85650790	0.0207	NA	0.1117	85650323	1.55E-10	0.002	450243
rs2019203	A	C	A	C	0.0189	-0.0242	0.4909	0.4782	36908672	0.0186	NA	0.1926	36908672	1.84E-23	0.0019	450243
rs2105333	G	T	G	T	-0.019	-0.0202	0.6648	0.6173	158755437	0.0191	NA	0.2908	158755437	1.70E-21	0.002	450243
rs2115959	C	A	C	A	0.0142	0.0052	0.5457	0.5794	169117792	0.0188	NA	0.781	169117792	5.70E-14	0.0019	450243
rs2236096	C	T	C	T	0.018	-0.0248	0.2327	0.1499	3274140	0.0258	NA	0.3381	3266319	1.29E-15	0.0023	450243
rs2283200	T	C	T	C	-0.0281	0.022	0.0559	0.06462	2729340	0.0376	NA	0.5589	2729340	1.48E-11	0.0042	450243
rs2347808	A	G	A	G	-0.0125	0.003	0.5139	0.4907	2750856	0.0185	NA	0.8719	2750856	5.79E-11	0.0019	450243
rs2454390	C	T	C	T	-0.0176	-0.0449	0.8459	0.907	103255613	0.0318	NA	0.1571	103255613	1.74E-11	0.0026	450243
rs2490302	A	T	A	T	0.0221	0.0383	0.9137	0.9327	37702435	0.0391	NA	0.3266	37702435	6.24E-11	0.0034	450243
rs2521349	A	G	A	G	0.0155	-1.00E-04	0.3847	0.407	67503501	0.0189	NA	0.9942	67503501	2.01E-15	0.0019	450243
rs2570515	T	C	T	C	-0.0181	0.0108	0.7419	0.7508	47297082	0.0215	NA	0.6165	47297082	4.05E-17	0.0022	450243
rs2577318	A	T	A	T	-0.0139	0.0101	0.7488	0.7105	57975851	0.0206	NA	0.6215	57975851	2.90E-10	0.0022	450243
rs2578565	T	C	T	C	-0.0141	0.0295	0.6575	0.6019	5460569	0.019	NA	0.1211	5460569	1.37E-12	0.002	450243
rs2592208	A	C	A	C	-0.0124	1.00E-04	0.513	0.4831	67408873	0.0185	NA	0.9973	67408873	5.52E-11	0.0019	450243
rs2607234	G	A	G	A	-0.0302	-0.0327	0.9476	0.9429	35563834	0.04	NA	0.4141	35563834	2.00E-12	0.0043	450243
rs2648725	A	T	A	T	0.0165	0.0145	0.2134	0.1773	93015079	0.0244	NA	0.553701	93015079	8.20E-13	0.0023	450243
rs2676298	T	C	T	C	-0.0269	0.0123	0.853	0.845	62726707	0.0256	NA	0.632501	62726707	2.39E-23	0.0027	450243
rs2678898	C	T	C	T	-0.0129	0.0277	0.3802	0.3742	58171964	0.0192	NA	0.1484	58171964	3.09E-11	0.0019	450243
rs2748501	A	G	A	G	-0.0195	-0.0206	0.4395	0.4673	146312258	0.0186	NA	0.2682	146312258	1.31E-24	0.0019	450243
rs2754255	G	A	G	A	-0.0153	0.02	0.2245	0.2429	88393572	0.0217	NA	0.3565	88393572	1.05E-11	0.0023	450243
rs2763263	A	T	A	T	-0.017	0.0087	0.2445	0.334	168814392	0.0198	NA	0.6611	168814392	1.37E-14	0.0022	450243
rs2791654	A	G	A	G	-0.0239	0.0137	0.7062	0.7141	11130116	0.0206	NA	0.5061	11129317	1.21E-28	0.0022	450243
rs28529055	T	G	T	G	-0.0147	0.0024	0.4368	0.3958	92428633	0.0189	NA	0.8994	92428216	1.88E-14	0.0019	450243
rs28529426	T	C	T	C	-0.0168	0.0068	0.1711	0.2395	4678264	0.0219	NA	0.757501	4678264	5.82E-11	0.0026	450243
rs28757154	A	G	A	G	-0.0193	-0.0219	0.1426	0.159	51550667	0.0254	NA	0.3866	51550667	1.90E-12	0.0027	450243
rs291979	A	G	A	G	0.0242	0.0169	0.2289	0.1631	121129797	0.025	NA	0.498101	121129797	6.76E-27	0.0023	450243
rs2923411	C	T	C	T	0.0127	0.0013	0.5946	0.6245	42455206	0.0192	NA	0.9473	42455206	4.77E-11	0.0019	450243
rs2925155	T	C	T	C	-0.015	-0.0112	0.2612	0.2708	75886297	0.0209	NA	0.590999	75886297	5.47E-12	0.0022	450243
rs2965076	G	A	G	A	0.0151	-0.0012	0.205	0.1681	46059866	0.0249	NA	0.9623	46059866	1.70E-10	0.0024	450243
rs3115084	C	T	C	T	-0.024	0.0393	0.1166	0.1326	28135103	0.0274	NA	0.1513	28023192	5.34E-15	0.0031	450243
rs331917	G	A	G	A	-0.0127	0.0274	0.5803	0.3721	98158524	0.0193	NA	0.1557	98158524	3.54E-11	0.0019	450243
rs332116	T	C	T	C	-0.0206	0.01	0.2804	0.3998	28926099	0.019	NA	0.5992	28926099	2.89E-22	0.0021	450243
rs34312629	G	C	G	C	-0.017	0.016	0.2613	0.2752	24079795	0.0209	NA	0.4441	24079795	2.12E-15	0.0021	450243
rs35268848	A	C	A	C	0.0737	0.0736	0.0119	0.02242	67927240	0.0633	NA	0.2451	67927240	2.83E-13	0.0101	450243
rs35288270	C	T	C	T	-0.0328	-0.001	0.1344	0.1365	4961278	0.0272	NA	0.9707	4961278	3.43E-32	0.0028	450243
rs35624335	C	T	C	T	0.0134	-0.0062	0.2764	0.3212	196883081	0.0199	NA	0.7567	196883081	2.29E-10	0.0021	450243
rs35963161	A	G	A	G	-0.0157	0.0164	0.4757	0.4857	49210635	0.0187	NA	0.3821	49210635	7.46E-16	0.0019	450243
rs3769598	G	A	G	A	0.0171	-0.0168	0.1438	0.1308	32679732	0.0275	NA	0.5419	32679732	1.32E-10	0.0027	450243
rs3782811	A	C	A	C	-0.0165	-0.0377	0.2507	0.2679	3339927	0.021	NA	0.0729794	3339927	3.96E-14	0.0022	450243
rs3792819	G	A	G	A	0.021	0.014	0.0854	0.03425	172576296	0.0512	NA	0.7837	172576296	4.42E-10	0.0034	450243
rs3828729	G	A	G	A	-0.016	0.006	0.3094	0.3188	155554707	0.0199	NA	0.7621	155554707	4.67E-15	0.002	450243
rs4274112	G	A	G	A	-0.0217	-0.0013	0.3733	0.3531	26746199	0.0195	NA	0.9453	26746199	2.47E-28	0.002	450243
rs4287835	C	T	C	T	0.0147	0.0074	0.534	0.598	31457337	0.0189	NA	0.6936	31457337	9.94E-15	0.0019	450243
rs4602848	G	A	G	A	0.016	-0.0365	0.6812	0.6367	92186933	0.0193	NA	0.0584696	92186933	3.14E-15	0.002	450243
rs4682483	A	G	A	G	-0.0165	0.0269	0.1534	0.2667	112993982	0.021	NA	0.199	112993982	2.65E-10	0.0026	450243
rs4683435	G	A	G	A	0.0144	-0.005	0.7723	0.8336	142624732	0.025	NA	0.8425	142624732	1.60E-10	0.0022	450243
rs4748008	C	T	C	T	-0.0125	0.0056	0.4346	0.4447	12935125	0.0187	NA	0.765701	12935125	8.95E-11	0.0019	450243
rs4815952	C	T	C	T	-0.0161	0.004	0.5221	0.5163	6934897	0.0188	NA	0.8332	6934897	1.24E-16	0.0019	450243
rs4886708	T	C	T	C	0.0188	0.0072	0.2557	0.2264	75762608	0.0222	NA	0.743901	75762608	4.87E-18	0.0022	450243
rs4934377	A	T	A	T	-0.0172	-6.00E-04	0.7297	0.6918	89823570	0.02	NA	0.9773	89823570	6.65E-16	0.0021	450243
rs4938359	G	A	G	A	-0.0156	0.0383	0.2024	0.2578	117093560	0.0213	NA	0.0718704	117093560	3.24E-11	0.0024	450243
rs496783	G	A	G	A	-0.0124	-0.0174	0.4648	0.3462	116137961	0.0195	NA	0.371	116137961	8.13E-11	0.0019	450243
rs545104	C	T	C	T	0.0127	-0.0226	0.6164	0.6488	118591352	0.0194	NA	0.2433	118591352	8.08E-11	0.002	450243
rs55633823	T	C	T	C	0.0146	-0.0222	0.2518	0.2091	105954705	0.0234	NA	0.3429	105954705	3.28E-11	0.0022	450243
rs55717234	G	A	G	A	0.0122	0.0228	0.5732	0.5837	150999863	0.019	NA	0.2304	150999863	1.34E-10	0.0019	450243
rs55922628	A	C	A	C	-0.0201	0.0112	0.6111	0.6125	77191441	0.019	NA	0.555699	77191441	1.25E-24	0.002	450243
rs56034226	T	C	T	C	0.0226	0.0283	0.1409	0.1164	126627861	0.0288	NA	0.3254	126621797	1.04E-16	0.0027	450243
rs56207600	A	G	A	G	0.0192	-0.036	0.111	0.1326	126196537	0.0274	NA	0.1887	126196537	2.50E-10	0.003	450243
rs56239180	G	T	G	T	-0.0459	-0.0808	0.0237	0.0186	32937951	0.0686	NA	0.2389	32937951	1.85E-13	0.0062	450243
rs56363908	G	A	G	A	-0.0382	0.0681	0.0422	0.03484	96611052	0.0509	NA	0.181	96611052	3.88E-16	0.0047	450243
rs57696574	C	A	C	A	0.0173	-0.028	0.3981	0.3566	54884826	0.0195	NA	0.1507	54884826	4.50E-18	0.002	450243
rs57791149	C	T	C	T	-0.0173	-0.0185	0.4024	0.4071	54222711	0.0189	NA	0.3276	54222307	3.26E-19	0.0019	450243
rs577961	T	C	T	C	0.0135	-0.0114	0.4902	0.5342	121281748	0.0186	NA	0.541	121275626	7.50E-13	0.0019	450243
rs591668	A	G	A	G	-0.0174	-0.0044	0.396	0.4094	27535931	0.0189	NA	0.815	27535931	2.00E-19	0.0019	450243
rs59950280	A	G	A	G	-0.0254	-0.0078	0.3316	0.2448	3452345	0.0217	NA	0.718701	3452345	7.32E-36	0.002	450243
rs6000890	T	C	T	C	0.0135	0.0095	0.6339	0.617	38187301	0.0191	NA	0.6183	38187301	8.17E-12	0.002	450243
rs6028716	A	G	A	G	-0.021	0.0328	0.2587	0.1829	38547459	0.0241	NA	0.1728	38547459	4.58E-22	0.0022	450243
rs60389750	T	C	T	C	-0.0175	0.0186	0.3139	0.3509	77182836	0.0197	NA	0.3432	77182836	1.06E-16	0.0021	450243
rs604723	C	T	C	T	-0.0166	0.0327	0.7248	0.7413	100610546	0.0213	NA	0.1237	100610546	8.16E-15	0.0021	450243
rs6054491	G	C	G	C	-0.0142	0.0116	0.2404	0.2658	6709535	0.021	NA	0.580301	6709535	2.15E-10	0.0022	450243
rs6082354	C	A	C	A	-0.024	-0.0051	0.6675	0.7108	21217976	0.0205	NA	0.8037	21217976	1.19E-32	0.002	450243
rs61397287	T	A	T	A	0.0235	-0.0762	0.0747	0.07187	144241994	0.036	NA	0.0341602	144223279	4.45E-11	0.0036	450243
rs61944841	A	G	A	G	0.0253	0.0086	0.4138	0.4057	27049616	0.0191	NA	0.651	27049616	3.54E-37	0.002	450243
rs62048221	T	C	T	C	-0.0242	0.0065	0.2307	0.1976	88846552	0.0233	NA	0.7795	88846552	4.92E-27	0.0022	450243
rs62449290	A	G	A	G	0.0213	0.0147	0.1592	0.1417	85368121	0.0265	NA	0.5807	85368121	1.65E-16	0.0026	450243
rs650508	C	G	C	G	-0.013	0.0116	0.3008	0.2174	45880122	0.0225	NA	0.6074	45880122	1.86E-10	0.002	450243
rs6543146	G	T	G	T	0.0154	0.0086	0.5579	0.7251	103096695	0.0209	NA	0.6818	103096695	4.19E-16	0.0019	450243
rs6544743	G	T	G	T	-0.0217	0.0096	0.8091	0.754	44390369	0.0215	NA	0.6561	44390369	1.06E-19	0.0024	450243
rs655113	C	T	C	T	0.0188	0.015	0.3006	0.3359	52269151	0.0197	NA	0.4465	52269151	7.42E-20	0.0021	450243
rs6582398	T	C	T	C	0.014	-8.00E-04	0.6002	0.5887	42870444	0.0191	NA	0.9669	42870444	1.14E-12	0.002	450243
rs6593210	A	G	A	G	0.0146	0.0041	0.2081	0.1943	55254186	0.0235	NA	0.8621	55254186	4.88E-10	0.0024	450243
rs6693481	C	T	C	T	-0.0143	-0.0084	0.6951	0.6504	203766395	0.0195	NA	0.6669	203766395	2.21E-12	0.002	450243
rs6738207	A	G	A	G	0.0127	-0.0064	0.4007	0.3259	105989716	0.0198	NA	0.745	105989716	4.14E-11	0.0019	450243
rs6844176	C	T	C	T	0.0129	0.0105	0.4554	0.3922	39366590	0.019	NA	0.5822	39366590	1.21E-11	0.0019	450243
rs6849302	G	A	G	A	0.0155	0.0378	0.1977	0.1898	156665074	0.0237	NA	0.1107	156665074	7.11E-11	0.0024	450243
rs6852065	T	C	T	C	0.0131	0.0141	0.5768	0.6108	1684409	0.0192	NA	0.4611	1684409	6.63E-12	0.0019	450243
rs7185244	C	T	C	T	-0.0148	-0.013	0.7759	0.8055	86546887	0.0235	NA	0.580899	86546887	1.40E-10	0.0023	450243
rs72829852	T	C	T	C	0.0309	0.0382	0.0621	0.06695	46633974	0.0371	NA	0.3031	46633974	3.74E-15	0.0039	450243
rs7286917	G	A	G	A	0.0171	-0.0167	0.7461	0.7385	39860868	0.0211	NA	0.43	39860868	5.18E-14	0.0023	450243
rs73006226	A	C	A	C	-0.0182	2.00E-04	0.1267	0.2112	108072728	0.0227	NA	0.9937	108072728	2.23E-10	0.0029	450243
rs7301341	C	T	C	T	-0.0255	-0.0097	0.3268	0.3421	94083105	0.0196	NA	0.618399	94083105	9.27E-37	0.002	450243
rs73197345	A	T	A	T	0.0211	0.0036	0.1367	0.1347	36770189	0.0272	NA	0.8953	36770120	3.55E-14	0.0028	450243
rs7320878	A	G	A	G	-0.015	0.042	0.6034	0.504	91994132	0.0186	NA	0.0239001	91994132	1.34E-14	0.0019	450243
rs7321635	C	A	C	A	-0.0132	0.0186	0.6465	0.6039	21472055	0.019	NA	0.3272	21472055	2.58E-11	0.002	450243
rs73490624	T	C	T	C	-0.0184	-0.0233	0.2002	0.1932	74428243	0.0235	NA	0.3226	74428243	1.91E-14	0.0024	450243
rs7367519	C	T	C	T	0.0164	-0.0227	0.6846	0.7814	204479176	0.0226	NA	0.3147	204479176	4.68E-16	0.002	450243
rs73696333	G	C	G	C	0.0191	0.0045	0.2012	0.1901	46669400	0.0239	NA	0.8497	46669400	3.20E-15	0.0024	450243
rs73856768	C	T	C	T	-0.0247	0.1042	0.0805	0.05196	157788804	0.0415	NA	0.0120801	157788804	1.55E-12	0.0035	450243
rs7418410	T	C	T	C	0.0155	0.0029	0.4089	0.3774	10236402	0.0192	NA	0.8785	10236402	5.64E-16	0.0019	450243
rs74379684	T	C	T	C	-0.0272	0.0118	0.0751	0.08827	94050205	0.0329	NA	0.7201	94050205	4.39E-14	0.0036	450243
rs7485647	A	G	A	G	-0.0261	-0.0213	0.844	0.7442	131631133	0.0212	NA	0.317	131631133	1.04E-23	0.0026	450243
rs75022676	A	G	A	G	-0.0163	0.0039	0.2079	0.265	60293216	0.0212	NA	0.854	60293216	2.84E-12	0.0023	450243
rs75702986	A	G	A	G	-0.0163	0.001	0.1861	0.207	35566151	0.023	NA	0.9638	35566151	3.14E-11	0.0025	450243
rs7654502	C	T	C	T	-0.0134	0.0386	0.652	0.5782	109099712	0.0188	NA	0.03992	109099712	1.44E-11	0.002	450243
rs7679276	G	A	G	A	-0.033	0.0165	0.9544	0.9854	146860186	0.0824	NA	0.841	146860186	5.93E-12	0.0048	450243
rs7768382	C	T	C	T	-0.0201	0.0169	0.4771	0.5026	166341870	0.0186	NA	0.364	166341870	1.57E-26	0.0019	450243
rs781669	T	C	T	C	0.0164	0.0052	0.5236	0.5654	57819794	0.0188	NA	0.7808	57819794	3.14E-18	0.0019	450243
rs78525785	T	C	T	C	-0.0169	-0.002	0.62	0.6017	111038803	0.019	NA	0.9168	111038331	9.81E-18	0.002	450243
rs7902	G	A	G	A	0.0149	0.0089	0.4469	0.3629	95565288	0.0193	NA	0.6454	95565288	5.22E-15	0.0019	450243
rs79441499	T	C	T	C	-0.0138	-0.0221	0.4055	0.5009	7207679	0.0185	NA	0.2319	7201704	9.67E-13	0.0019	450243
rs79592437	C	T	C	T	-0.0205	0.0158	0.1233	0.08184	48383328	0.0338	NA	0.6405	48383328	7.87E-13	0.0029	450243
rs8000973	C	T	C	T	0.0134	-0.0333	0.5334	0.4422	100691367	0.0187	NA	0.0746294	100691367	2.05E-12	0.0019	450243
rs8084413	A	G	A	G	-0.0127	0.0178	0.4693	0.5053	22869123	0.0187	NA	0.3399	22869123	3.25E-11	0.0019	450243
rs8136517	C	T	C	T	0.0267	-0.0092	0.0652	0.05975	46439433	0.0397	NA	0.8171	46439433	6.58E-12	0.0039	450243
rs861598	A	C	A	C	-0.0129	0.0328	0.4758	0.5047	184745864	0.0186	NA	0.0780297	184744504	8.15E-12	0.0019	450243
rs867529	C	G	C	G	0.0184	-0.0288	0.2796	0.3379	88913273	0.0196	NA	0.1432	88913273	1.00E-18	0.0021	450243
rs926436	A	G	A	G	0.0178	-0.0013	0.8577	0.8524	22563429	0.0261	NA	0.9603	22563429	3.84E-11	0.0027	450243
rs9357165	G	A	G	A	0.0179	-0.0083	0.5452	0.6221	33778619	0.0194	NA	0.669	33778619	3.39E-21	0.0019	450243
rs9364192	G	A	G	A	0.0142	-0.0289	0.5842	0.51	169343602	0.0186	NA	0.1193	169343602	1.19E-13	0.0019	450243
rs9385002	T	A	T	A	-0.0147	0.0271	0.2394	0.2959	117552469	0.0205	NA	0.186	117552469	3.26E-11	0.0022	450243
rs9483209	T	C	T	C	0.0182	-0.0147	0.1574	0.1472	131382819	0.0261	NA	0.5728	131382819	2.40E-12	0.0026	450243
rs949214	C	A	C	A	-0.019	-0.0306	0.1916	0.2415	57186586	0.0216	NA	0.1575	57186586	2.71E-15	0.0024	450243
rs9525326	G	A	G	A	-0.0184	-0.011	0.1875	0.1899	115075715	0.0237	NA	0.642899	115075715	3.62E-14	0.0024	450243
rs9610447	T	C	T	C	0.0152	-0.0129	0.7471	0.7745	20768891	0.0223	NA	0.5639	20768891	5.29E-12	0.0022	450243
rs9672639	C	T	C	T	-0.0149	0.0121	0.5197	0.492	73509511	0.0185	NA	0.515	73509511	4.34E-15	0.0019	450243
rs9696477	T	C	T	C	-0.0154	-0.0381	0.2329	0.3407	136399315	0.02	NA	0.05745	136399315	5.29E-11	0.0023	450243
rs9809116	G	A	G	A	-0.016	0.0326	0.4081	0.3349	72397279	0.0197	NA	0.0974204	72397279	1.31E-16	0.0019	450243
rs9828525	T	C	T	C	0.0121	0.0165	0.4113	0.405	61552810	0.0189	NA	0.383	61552810	2.51E-10	0.0019	450243
rs987666	A	G	A	G	0.0185	0.0127	0.1188	0.1534	116267938	0.0258	NA	0.621101	116267938	2.33E-10	0.0029	450243
