# Supplementary material for: Association between appendicular lean mass and chronic obstructive pulmonary disease: epidemiological cross-sectional study and bidirectional Mendelian randomization analysis
Source: Front Nutr. 2023 Jun 29;10:1159949. doi: 10.3389/fnut.2023.1159949 (PMC10338881; doi:10.3389/fnut.2023.1159949)
Supplement: Supplementary file 2 [file Data_Sheet_2.ZIP › Supplementary Table 2.csv]

SNP	effect_allele.exposure	other_allele.exposure	effect_allele.outcome	other_allele.outcome	beta.exposure	beta.outcome	eaf.exposure	eaf.outcome	pos	se.outcome	samplesize.outcome	pval.outcome	pos.exposure	pval.exposure	se.exposure	samplesize.exposure
rs1005723	T	C	T	C	0.0161	0.0042	0.1908	0.192	243646251	0.0031	321047	0.168	243646251	1.79E-11	0.0024	450243
rs10107388	C	T	C	T	-0.0159	0.0049	0.3691	0.368	145004944	0.0025	321047	0.0479999	145004944	6.95E-16	0.002	450243
rs10123619	G	A	G	A	-0.0171	-0.009	0.8425	0.841	119353611	0.0033	321047	0.00596005	119353611	4.05E-11	0.0026	450243
rs1014526	T	C	T	C	0.0138	-0.0033	0.3946	0.397	16549778	0.0024	321047	0.173	16549778	1.87E-12	0.002	450243
rs10171272	A	C	A	C	0.0136	-0.001	0.3035	0.301	25954202	0.0026	321047	0.689	25946636	2.87E-11	0.002	450243
rs10922476	G	A	G	A	0.016	-0.0068	0.5568	0.56	89142464	0.0024	321047	0.00474002	89142464	1.78E-17	0.0019	450243
rs10993916	C	T	C	T	-0.0148	-0.0058	0.3021	0.3	136941780	0.0027	321047	0.0302998	136941117	7.80E-13	0.0021	450243
rs11009928	G	A	G	A	-0.0148	-3.00E-04	0.2547	0.257	35059237	0.0027	321047	0.916	35058712	1.04E-11	0.0022	450243
rs11049704	G	C	G	C	-0.0183	7.00E-04	0.293	0.307	28725104	0.0026	321047	0.772999	28691701	1.10E-18	0.0021	450243
rs11198591	A	G	A	G	0.0148	0.003	0.3684	0.368	120515892	0.0025	321047	0.224	120515892	4.91E-14	0.002	450243
rs11210229	G	A	G	A	0.0125	0.0026	0.6168	0.617	73860028	0.0024	321047	0.281	73860028	8.21E-11	0.0019	450243
rs112153300	A	G	A	G	0.0261	8.00E-04	0.089	0.0886	47547474	0.0042	321047	0.841	47547474	7.05E-15	0.0034	450243
rs112373502	C	T	C	T	0.0179	-0.0038	0.1352	0.136	129181260	0.0035	321047	0.273	129181260	1.06E-10	0.0028	450243
rs112873218	T	C	T	C	0.0216	-0.0048	0.1054	0.105	1960119	0.0039	321047	0.219	1960119	4.02E-12	0.0031	450243
rs113146332	C	G	C	G	0.0311	0.0074	0.0381	0.0373	42565977	0.0063	321047	0.241	42565977	2.99E-10	0.0049	450243
rs113289555	T	G	T	G	-0.0206	-0.0021	0.2333	0.212	1006200	0.0029	321047	0.475	996998	7.33E-20	0.0023	450243
rs113671109	C	T	C	T	-0.015	-0.0036	0.22	0.221	12620885	0.0028	321047	0.206	12620885	4.23E-11	0.0023	450243
rs113744258	G	T	G	T	-0.0496	-0.005	0.5176	0.517	66374587	0.0024	321047	0.0365999	66373501	4.99E-151	0.0019	450243
rs115105539	C	G	C	G	0.0231	0.0069	0.1667	0.163	49423531	0.0032	321047	0.0318999	49409496	7.83E-20	0.0025	450243
rs116008080	A	G	A	G	-0.0415	-0.0032	0.0238	0.0237	67254841	0.0079	321047	0.691	67254841	4.06E-11	0.0063	450243
rs11605297	A	G	A	G	0.0146	0.0039	0.2328	0.233	58296806	0.0028	321047	0.171	58296806	8.03E-11	0.0022	450243
rs116092985	G	A	G	A	-0.0401	-0.0051	0.0958	0.0972	2161796	0.0041	321047	0.207	2160973	1.17E-34	0.0033	450243
rs116493405	A	G	A	G	0.0287	-0.0075	0.0537	0.0527	114733556	0.0054	321047	0.161	114733556	9.52E-12	0.0042	450243
rs116657802	C	T	C	T	0.034	0.0021	0.3162	0.316	172165727	0.0026	321047	0.409	172162394	2.32E-63	0.002	450243
rs11670553	T	C	T	C	-0.0179	-0.0043	0.2763	0.276	17199314	0.0027	321047	0.104	17168151	4.35E-17	0.0021	450243
rs11672848	T	C	T	C	-0.0171	0.0071	0.5246	0.521	37578571	0.0024	321047	0.00272998	37570704	7.73E-19	0.0019	450243
rs11720869	A	G	A	G	0.0141	0.0027	0.6686	0.667	185619716	0.0025	321047	0.297	185619716	2.54E-12	0.002	450243
rs11760961	G	C	G	C	0.0133	-0.0057	0.3668	0.37	156308740	0.0025	321047	0.0224999	156308740	1.18E-11	0.002	450243
rs12344515	T	C	T	C	-0.0163	0.0078	0.2402	0.239	113801231	0.0028	321047	0.00526005	113801231	2.28E-13	0.0022	450243
rs12616192	A	G	A	G	-0.0261	-0.0124	0.0676	0.0703	121568931	0.0048	321047	0.00987006	121568931	6.83E-12	0.0038	450243
rs13037813	C	T	C	T	0.0292	-0.0081	0.2391	0.248	47755162	0.0027	321047	0.00301002	47750588	1.71E-39	0.0022	450243
rs13170063	A	G	A	G	-0.0152	-0.0011	0.5921	0.606	157895459	0.0024	321047	0.646001	157895013	4.11E-15	0.0019	450243
rs1330826	C	G	C	G	0.0162	-0.0063	0.2268	0.228	85129970	0.0029	321047	0.0298003	85129970	1.04E-12	0.0023	450243
rs143076454	A	G	A	G	-0.0499	-8.00E-04	0.0186	0.0187	921179	0.0091	321047	0.933	921179	1.06E-12	0.007	450243
rs143554698	T	C	T	C	-0.0257	-0.0019	0.1409	0.163	95554873	0.0032	321047	0.55	95538573	3.39E-21	0.0027	450243
rs144627572	A	G	A	G	0.0439	-2.00E-04	0.0329	0.0327	20583907	0.0067	321047	0.981	20583907	1.30E-16	0.0053	450243
rs17681189	A	C	A	C	-0.0131	7.00E-04	0.4231	0.423	65976175	0.0024	321047	0.766999	65976175	5.82E-12	0.0019	450243
rs1823217	G	A	G	A	-0.0181	0.0021	0.6449	0.647	134380959	0.0025	321047	0.402	134380959	4.06E-20	0.002	450243
rs188617336	T	C	T	C	0.0138	-0.0053	0.2983	0.327	20627891	0.0025	321047	0.0352996	20610730	6.66E-11	0.0021	450243
rs1899040	T	C	T	C	0.0152	0.0032	0.7962	0.797	223901896	0.003	321047	0.283	223901896	9.04E-11	0.0023	450243
rs190823861	A	G	A	G	-0.0345	-0.0049	0.0466	0.047	73520771	0.0057	321047	0.382	73505911	2.09E-14	0.0045	450243
rs200739311	C	T	C	T	-0.0128	-0.0055	0.6188	0.631	85650790	0.0025	321047	0.0274998	85650323	1.55E-10	0.002	450243
rs2115959	C	A	C	A	0.0142	4.00E-04	0.5457	0.547	169117792	0.0024	321047	0.867	169117792	5.70E-14	0.0019	450243
rs2236096	C	T	C	T	0.018	-4.00E-04	0.2327	0.231	3274140	0.0028	321047	0.882	3266319	1.29E-15	0.0023	450243
rs2490302	A	T	A	T	0.0221	-0.0013	0.9137	0.91	37820655	0.0041	321047	0.75	37702435	6.24E-11	0.0034	450243
rs2577318	A	T	A	T	-0.0139	0.0066	0.7488	0.747	57975851	0.0028	321047	0.0178999	57975851	2.90E-10	0.0022	450243
rs2607234	G	A	G	A	-0.0302	0.0144	0.9476	0.947	35563834	0.0053	321047	0.00705001	35563834	2.00E-12	0.0043	450243
rs2648725	A	T	A	T	0.0165	-6.00E-04	0.2134	0.212	93015079	0.0029	321047	0.829	93015079	8.20E-13	0.0023	450243
rs2678898	C	T	C	T	-0.0129	-7.00E-04	0.3802	0.426	58177683	0.0024	321047	0.761001	58171964	3.09E-11	0.0019	450243
rs2748501	A	G	A	G	-0.0195	-0.004	0.4395	0.441	146312258	0.0024	321047	0.093901	146312258	1.31E-24	0.0019	450243
rs28529055	T	G	T	G	-0.0147	0.0056	0.4368	0.422	92428633	0.0024	321047	0.0198002	92428216	1.88E-14	0.0019	450243
rs28757154	A	G	A	G	-0.0193	0.0052	0.1426	0.13	51553278	0.0035	321047	0.14	51550667	1.90E-12	0.0027	450243
rs291979	A	G	A	G	0.0242	-0.0028	0.2289	0.228	121129797	0.0028	321047	0.324	121129797	6.76E-27	0.0023	450243
rs2923411	C	T	C	T	0.0127	0.001	0.5946	0.595	42455206	0.0024	321047	0.687	42455206	4.77E-11	0.0019	450243
rs2925155	T	C	T	C	-0.015	-0.003	0.2612	0.262	75886297	0.0027	321047	0.266	75886297	5.47E-12	0.0022	450243
rs2965076	G	A	G	A	0.0151	-0.0033	0.205	0.203	46059866	0.003	321047	0.269	46059866	1.70E-10	0.0024	450243
rs332116	T	C	T	C	-0.0206	5.00E-04	0.2804	0.28	28927609	0.0026	321047	0.851	28926099	2.89E-22	0.0021	450243
rs34312629	G	C	G	C	-0.017	-0.006	0.2613	0.261	24079795	0.0027	321047	0.0253998	24079795	2.12E-15	0.0021	450243
rs35268848	A	C	A	C	0.0737	-0.0012	0.0119	0.0136	67927240	0.0124	321047	0.921	67927240	2.83E-13	0.0101	450243
rs35288270	C	T	C	T	-0.0328	8.00E-04	0.1344	0.117	4965434	0.0037	321047	0.838	4961278	3.43E-32	0.0028	450243
rs3769598	G	A	G	A	0.0171	-5.00E-04	0.1438	0.137	32756741	0.0034	321047	0.878	32679732	1.32E-10	0.0027	450243
rs4748008	C	T	C	T	-0.0125	0.0025	0.4346	0.434	12935125	0.0024	321047	0.292	12935125	8.95E-11	0.0019	450243
rs4815952	C	T	C	T	-0.0161	-0.0015	0.5221	0.522	6934897	0.0024	321047	0.524	6934897	1.24E-16	0.0019	450243
rs4938359	G	A	G	A	-0.0156	0.0068	0.2024	0.203	117093560	0.003	321047	0.0220999	117093560	3.24E-11	0.0024	450243
rs496783	G	A	G	A	-0.0124	-0.0044	0.4648	0.461	116137961	0.0024	321047	0.0664997	116137961	8.13E-11	0.0019	450243
rs56034226	T	C	T	C	0.0226	-9.00E-04	0.1409	0.141	126627861	0.0034	321047	0.797	126621797	1.04E-16	0.0027	450243
rs56239180	G	T	G	T	-0.0459	-0.0072	0.0237	0.024	32937951	0.0079	321047	0.364	32937951	1.85E-13	0.0062	450243
rs591668	A	G	A	G	-0.0174	-0.0047	0.396	0.397	27535931	0.0024	321047	0.0537997	27535931	2.00E-19	0.0019	450243
rs6000890	T	C	T	C	0.0135	-0.0066	0.6339	0.634	38187301	0.0025	321047	0.00743002	38187301	8.17E-12	0.002	450243
rs60389750	T	C	T	C	-0.0175	0.0025	0.3139	0.316	77182836	0.0027	321047	0.341	77182836	1.06E-16	0.0021	450243
rs6082354	C	A	C	A	-0.024	0.0022	0.6675	0.673	21218345	0.0025	321047	0.377	21217976	1.19E-32	0.002	450243
rs61397287	T	A	T	A	0.0235	-0.0055	0.0747	0.075	144241994	0.0045	321047	0.222	144223279	4.45E-11	0.0036	450243
rs61944841	A	G	A	G	0.0253	0.0033	0.4138	0.415	27054201	0.0025	321047	0.18	27049616	3.54E-37	0.002	450243
rs62449290	A	G	A	G	0.0213	-0.0039	0.1592	0.161	85379595	0.0033	321047	0.236	85368121	1.65E-16	0.0026	450243
rs650508	C	G	C	G	-0.013	-0.0033	0.3008	0.299	45880122	0.0026	321047	0.2	45880122	1.86E-10	0.002	450243
rs6593210	A	G	A	G	0.0146	0.0022	0.2081	0.208	55254186	0.003	321047	0.463	55254186	4.88E-10	0.0024	450243
rs6738207	A	G	A	G	0.0127	-0.001	0.4007	0.398	105989716	0.0024	321047	0.69	105989716	4.14E-11	0.0019	450243
rs7185244	C	T	C	T	-0.0148	0.0052	0.7759	0.776	86546887	0.0029	321047	0.0710003	86546887	1.40E-10	0.0023	450243
rs7320878	A	G	A	G	-0.015	-0.0054	0.6034	0.627	92019729	0.0025	321047	0.0298003	91994132	1.34E-14	0.0019	450243
rs7321635	C	A	C	A	-0.0132	0.001	0.6465	0.646	21472055	0.0025	321047	0.679	21472055	2.58E-11	0.002	450243
rs7418410	T	C	T	C	0.0155	-0.0071	0.4089	0.409	10236402	0.0024	321047	0.00295999	10236402	5.64E-16	0.0019	450243
rs75022676	A	G	A	G	-0.0163	0.0048	0.2079	0.21	60293216	0.003	321047	0.108	60293216	2.84E-12	0.0023	450243
rs75702986	A	G	A	G	-0.0163	0.006	0.1861	0.188	35566151	0.0031	321047	0.0516	35566151	3.14E-11	0.0025	450243
rs7654502	C	T	C	T	-0.0134	0.0018	0.652	0.649	109099712	0.0025	321047	0.47	109099712	1.44E-11	0.002	450243
rs7679276	G	A	G	A	-0.033	0.0199	0.9544	0.9552	146860186	0.0062	321047	0.00125	146860186	5.93E-12	0.0048	450243
rs78525785	T	C	T	C	-0.0169	-0.0076	0.62	0.637	111038803	0.0025	321047	0.00224001	111038331	9.81E-18	0.002	450243
rs79441499	T	C	T	C	-0.0138	-0.0039	0.4055	0.412	7207679	0.0024	321047	0.108	7201704	9.67E-13	0.0019	450243
rs8084413	A	G	A	G	-0.0127	0.0024	0.4693	0.469	22869123	0.0024	321047	0.313	22869123	3.25E-11	0.0019	450243
rs861598	A	C	A	C	-0.0129	-0.0045	0.4758	0.461	184745864	0.0024	321047	0.0618002	184744504	8.15E-12	0.0019	450243
rs926436	A	G	A	G	0.0178	-0.0045	0.8577	0.858	22563429	0.0034	321047	0.181	22563429	3.84E-11	0.0027	450243
rs9357165	G	A	G	A	0.0179	0.0026	0.5452	0.547	33778964	0.0024	321047	0.266	33778619	3.39E-21	0.0019	450243
rs9364192	G	A	G	A	0.0142	-0.0027	0.5842	0.582	169343602	0.0024	321047	0.274	169343602	1.19E-13	0.0019	450243
rs9385002	T	A	T	A	-0.0147	-0.0034	0.2394	0.24	117552469	0.0028	321047	0.231	117552469	3.26E-11	0.0022	450243
rs9672639	C	T	C	T	-0.0149	0.0051	0.5197	0.525	73514794	0.0024	321047	0.0309001	73509511	4.34E-15	0.0019	450243
rs9696477	T	C	T	C	-0.0154	-0.001	0.2329	0.236	136399315	0.003	321047	0.744	136399315	5.29E-11	0.0023	450243
rs9828525	T	C	T	C	0.0121	0.0024	0.4113	0.412	61552810	0.0024	321047	0.315	61552810	2.51E-10	0.0019	450243
rs987666	A	G	A	G	0.0185	-0.0102	0.1188	0.119	116267938	0.0037	321047	0.00544001	116267938	2.33E-10	0.0029	450243
